# Supplementary material for: A land plant‐specific VPS13 mediates polarized vesicle trafficking in germinating pollen
Source: New Phytol. 2024 Dec 1;245(3):1072–89. doi: 10.1111/nph.20277 (PMC11712023; doi:10.1111/nph.20277)
Supplement: Supplementary file 2 — Table S1 List of oligonucleotides used in this study. Table S2 List of protein databases used to retrieve VPS13 sequence of each species. Table S3 List of detected proteins in selected sucrose fractions and their Pearson correlation coefficient with Arabidopsis thaliana VPS13a. Table S4 Result of PANTHER GO‐Slim Biological Process analysis of proteins with high (> 0.8) Pearson correlation coefficient with Arabidopsis thaliana VPS13a. Table S5 List of proteins uniquely found in Arabidopsis thaliana VPS13a:Venus Co‐IP sample and their Pearson correlation coefficients with AtVPS13a:Venus in sucrose gradient fractions proteomics. [file NPH-245-1072-s007.xlsx]

## Sheet: Sheet1
	New Phytologist Supporting Information
	Article title: A land plant specific VPS13 mediates polarized vesicle trafficking in germinating pollen
	Authors: Surachat Tangpranomkorn, Yuka Kimura, Motoko Igarashi, Fumiko Ishizuna, Yoshinobu Kato, Takamasa Suzuki, Takuya Nagae, Aya Yoshida, Sota Fujii*, Seiji Takayama*
	Article acceptance date: 29 October 2024

## Sheet: Table S1.
	Table S1. List of oligonucleotides used in this study.
	Oligo name	Sequence (5'-3')
	Reporter plants for the luciferase-based pollination assay
	At4g24570pro_F	GGCCAGTGCCAAGCTTCGGGATTATATATGATAGAC
	At4g24570pro_R	GCCGTCGAGGGGATCCAGCGAGTTTTGTTTTGTGAC
	CRISPR/Cas9 edited plants
	AtVPS13b editing
	AT4G17140_sgRNA1_F	AATAATGGTCTCTATTGTTTGTTGAGAGGTCGGTACGTTTTAGAGCTAGAAATAGC
	AT4G17140_sgRNA2_R	ATTATTGGTCTCTAAACATCATAAAGTTTTGAAGCACAATCTCTTAGTCGACTCTAC
	AtVPS13a gene targeting
	pHEE401E-U6-26p+HindIII-F	ACGGCCAGTGCCAAGCTTCGACTTGCCTTCCGCACAATAC
	pHEE401E-U6-26t+Sac-R	GCATGAGCTCTTCACTAGTATAACCATGG
	pGWB_mutBsaI_F	TCCACAGGAAAGAGTCCTTTTCGACCTTT
	pGWB_mutBsaI_R	AAAGGTCGAAAAGGACTCTTTCCTGTGGA
	infusion_pGWB-SacI-revNos-ter_F	GTTATACTAGTGAAGGAGCTCGATCTAGTAACATAGATGA
	infusion_pGWB_revNos-ter_R	CAGGAGGGGGTACCGGATCGTTCAAACATTTGGCAA
	AT1G48090_donorF_F	GTTATACTAGTGAAGAGCTCCAGATGCCTACGAAAGTCA
	AT1G48090_donorF_R	CAGCTCCTCGCCCTTGCTCACAGAACCTCCACCGCCACTTGAGCTGGTCGTAGGGCTAG
	mVenus_F	CTAGCCCTACGACCAGCTCAAGTGGCGGTGGAGGTTCTGTGAGCAAGGGCGAGGAGCTG
	mVenus_R	GAGAGCTCAAAGATTCAGACTTTACTTGTACAGCTCGTCC
	AT1G48090_donorBk_F	GGACGAGCTGTACAAGTAAAGTCTGAATCTTTGAGCTCTC
	AT1G48090_donorBk_R	CTATGTTACTAGATCGAGCTCCGTTTGAAAATCATCAGATTC
	3'AT1G48090_sgRNA_F	ATTGGTCGTAGGGCTAGTGCCAA
	3'AT1G48090_sgRNA_R	AAACTTGGCACTAGCCCTACGAC
	mutPAM_donorAT1G48090_F	GTTACACCATCTTCAACATTTGGCACTAGCCCTAC
	mutPAM_donorAT1G48090_R	GTAGGGCTAGTGCCAAATGTTGAAGATGGTGTAAC
	genotyping_AT1G48090_F	GATGAACAACTTCTTCGCCG
	genotyping_AT1G48090-Venus_R	GAGAGCTCAAAGATTCAGACTTTACTTGTACAGCTCGTCC
	C2 domain truncation
	C2-AT1G48090_sgRNA1_F	AATAATGGTCTCTATTGACTATCAACAACGAGGCGTGTTTTAGAGCTAGAAATAGC
	C2-AT1G48090_sgRNA2_R	ATTATTGGTCTCTAAACACAGGAAACGAAAGTGACCCAATCTCTTAGTCGACTCTAC
	Construction of fluorescence reporters
	Vector inverse PCR
	Inverse_pCAM-UBQ10pro_R	GATCCCTGTTAATCAGAAAA
	Inverse_pCAM_F	GGATCCGTAATCATGGTCATAGCTG
	Venus/mCherry:Linker cloning
	Infusion-Venus/mCherry_F	TTTTCTGATTAACAGGGATCATGGTGAGCAAGGGCGAG
	Infusion-Venus/mCherry_R	GACCATGATTACGGATCCGCCACCAGAGCCACCCTTGTACAGCTCGTCCATGC
	HSP-ter cloning
	Infusion-HSP-ter_F	GCTCTGGTGGCGGATCCATATGAAGATGAAGATGAAA
	Infusion-HSP-ter_R	GACCATGATTACGGATCACTTATCTTTAATCATATTCC
	RabA4B cloning
	Infusion-RabA4B_F	GGCTCTGGTGGCGGATCCATGGCCGGAGGAGGCGGA
	Infusion-RabA4B_R	TTCATCTTCATATGGATCCTCAAGAAGAAGTACAACAAGTGCTGG
	R-GECO1:HSP-ter cloning
	Infusion-R-GECO1_F	TTTCTGATTAACAGGGATCCATGGTCGACTCATCACGTC
	HSP-ter-R-GECO1_R	TCATCTTCATCTTCATATGGATCCCTACTTCGCTGTCATCATT
	R-GECO1-HSPter_F	AATGATGACAGCGAAGTAGGGATCCATATGAAGATGAAGATGA
	Infusion-HSP-ter_R	GACCATGATTACGGATCGCTTATCTTTAATCATATTCCATAGTCC

## Sheet: Table S2.
	Table S2. List of protein databases used to retrieve VPS13 sequence of each species.
	Species	Protein database	Downloaded from
	Arabidopsis thaliana	Athaliana_167_TAIR10.protein_primaryTranscriptOnly.fa	DOE Joint Genome Institute
	Brachypodium distachyon	BdistachyonBd21_3_460_v1.1.protein_primaryTranscriptOnly.fa	DOE Joint Genome Institute
	Chlamydomonas reinhardtii	Creinhardtii_281_v5.5.protein_primaryTranscriptOnly.fa	DOE Joint Genome Institute
	Danio rerio	Danio_rerio.GRCz11.pep.all.fa	Ensembl
	Drosophila melanogaster	Drosophila_melanogaster.BDGP6.22.pep.all.fa	Ensembl
	Homo sapiens	Homo_sapiens.GRCh38.pep.all.fa	Ensembl
	Mus musculus	Mus_musculus.GRCm38.pep.all.fa	Ensembl
	Physcomitrella patens	Ppatens_318_v3.3.protein_primaryTranscriptOnly.fa	DOE Joint Genome Institute
	Saccharomyces cerevisiae	Saccharomyces_cerevisiae_orf_trans.fasta	Saccaromyces Genome Database
	Selaginella moellendorffii	Smoellendorffii_91_v1.0.protein_primaryTranscriptOnly.fa	DOE Joint Genome Institute
	Volvox carteri	Vcarteri_317_v2.1.protein_primaryTranscriptOnly.fa	DOE Joint Genome Institute
	Xenopus tropicalis	Xenopus_tropicalis.JGI_4.2.pep.all.fa	Ensembl

## Sheet: Table S3.
	Table S3. List of detected proteins in selected sucrose fractions and their Pearson correlation coefficient with Arabidopsis thaliana VPS13a.
	AGI	Annotation	6/12%	0.12	12/18%	18/25%	Pearson's coeff.
	AT1G48090	AtVPS13a, calcium-dependent lipid-binding family protein | Chr1:17732582-17758194 REVERSE LENGTH=4146 | 201606	229504500	440173900	400217300	289554900	1
	AT1G28270	ralf-like 4 | Chr1:9883165-9883497 FORWARD LENGTH=110 | 201606	4144919	19144920	15553520	8771998	0.998145
	AT5G48030	gametophytic factor 2 | Chr5:19466298-19469753 REVERSE LENGTH=456 | 201606	957962	4567840	3681423	2075136	0.997724
	AT3G49010	breast basic conserved 1 | Chr3:18166971-18168047 REVERSE LENGTH=206 | 201606	294151900	991021900	909375200	487456500	0.997484
	AT5G08590	SNF1-related protein kinase 2.1 | Chr5:2783537-2785869 FORWARD LENGTH=353 | 201606	2371004	10395880	9125849	4142776	0.997171
	AT5G27850	Ribosomal protein L18e/L15 superfamily protein | Chr5:9873169-9874297 FORWARD LENGTH=187 | 201606	805546700	4955336000	3884017000	2181785000	0.995493
	AT5G45820	CBL-interacting protein kinase 20 | Chr5:18587081-18588400 REVERSE LENGTH=439 | 201606	3596776	15156480	12330690	5782180	0.99511
	AT2G41475	Embryo-specific protein 3%2C (ATS3) | Chr2:17295259-17296329 REVERSE LENGTH=179 | 201606	5585588	26505390	22124430	9388757	0.995098
	AT1G04600	myosin XI A | Chr1:1262123-1272376 FORWARD LENGTH=1730 | 201606	17861910	28968470	27667380	22011060	0.99487
	AT2G09990	Ribosomal protein S5 domain 2-like superfamily protein | Chr2:3781442-3781882 FORWARD LENGTH=146 | 201606	146674700	522386400	482037300	223204200	0.992877
	AT4G17720	RNA-binding (RRM/RBD/RNP motifs) family protein | Chr4:9862660-9864498 REVERSE LENGTH=313 | 201606	47454270	88187860	85906260	59717760	0.992584
	AT5G20490	myosin family protein with Dil | Chr5:6927064-6936543 REVERSE LENGTH=1530 | 201606	7983022	44100790	33367970	19612280	0.991914
	AT2G45800	GATA type zinc finger transcription factor family protein | Chr2:18858153-18859007 REVERSE LENGTH=226 | 201606	77056000	124632300	109587900	90045610	0.991743
	AT2G45640	SIN3 associated polypeptide P18 | Chr2:18799881-18801323 REVERSE LENGTH=152 | 201606	15910580	46271770	36855480	22267010	0.991712
	AT4G27120	DDRGK domain protein | Chr4:13602210-13604227 REVERSE LENGTH=298 | 201606	7800822	25949800	21607110	10478190	0.991211
	AT5G67520	adenosine-5'-phosphosulfate (APS) kinase 4 | Chr5:26939342-26940842 FORWARD LENGTH=310 | 201606	8290123	32288830	30040940	12658500	0.989757
	AT5G10160	Thioesterase superfamily protein | Chr5:3185819-3187159 FORWARD LENGTH=219 | 201606	2378722	5443198	4420492	2938788	0.987391
	AT3G43860	glycosyl hydrolase 9A4 | Chr3:15707183-15709438 FORWARD LENGTH=486 | 201606	653254700	2236139000	1961754000	821823800	0.985381
	AT3G04230	Ribosomal protein S5 domain 2-like superfamily protein | Chr3:1113169-1113609 REVERSE LENGTH=146 | 201606	430698500	1472908000	1468107000	820471400	0.984889
	AT1G55210	Disease resistance-responsive (dirigent-like protein) family protein | Chr1:20598057-20598620 REVERSE LENGTH=187 | 201606	2021075	25171270	17722250	5069171	0.984232
	AT3G48930	Nucleic acid-binding%2C OB-fold-like protein | Chr3:18141017-18142189 REVERSE LENGTH=160 | 201606	286339700	954922400	887465700	367947100	0.983277
	AT1G07660	Histone superfamily protein | Chr1:2369212-2369523 FORWARD LENGTH=103 | 201606	115716600	395325900	404110100	197744500	0.981097
	AT3G05930	germin-like protein 8 | Chr3:1770377-1771183 FORWARD LENGTH=219 | 201606	743457000	3270931000	2277014000	1252073000	0.97818
	AT3G13120	Ribosomal protein S10p/S20e family protein | Chr3:4220310-4221526 REVERSE LENGTH=191 | 201606	3082625	8058086	7624380	3526081	0.977312
	AT4G24920	secE/sec61-gamma protein transport protein | Chr4:12820257-12820665 REVERSE LENGTH=69 | 201606	1040140	3558994	2558656	1534453	0.977216
	AT4G34940	armadillo repeat only 1 | Chr4:16639760-16641754 FORWARD LENGTH=664 | 201606	32856450	62812850	54944710	46411230	0.976673
	AT5G02870	Ribosomal protein L4/L1 family | Chr5:657830-659526 FORWARD LENGTH=407 | 201606	77116860	309500700	317506700	123801200	0.975722
	AT4G37280	MRG family protein | Chr4:17546748-17549362 REVERSE LENGTH=320 | 201606	2014664	4824000	4920011	2574632	0.975631
	AT3G16780	Ribosomal protein L19e family protein | Chr3:5708982-5710249 FORWARD LENGTH=209 | 201606	75160380	254921500	182833300	104830300	0.974992
	AT4G16720	Ribosomal protein L23/L15e family protein | Chr4:9400156-9401315 REVERSE LENGTH=204 | 201606	198623600	1117274000	1069605000	285669600	0.974672
	AT5G22880	histone B2 | Chr5:7652130-7652567 REVERSE LENGTH=145 | 201606	10402290	31806250	28750370	11388850	0.974218
	AT3G56640	exocyst complex component sec15A | Chr3:20981964-20984336 FORWARD LENGTH=790 | 201606	73063410	134772300	139484100	93325080	0.974111
	AT2G25110	stromal cell-derived factor 2-like protein precursor | Chr2:10684428-10685838 FORWARD LENGTH=218 | 201606	28703780	129371100	98125780	33852710	0.973892
	AT4G15980	Plant invertase/pectin methylesterase inhibitor superfamily | Chr4:9057466-9059983 REVERSE LENGTH=701 | 201606	777645000	2725168000	2714078000	1016403000	0.973008
	AT3G59280	Protein Transporter%2C Pam16 | Chr3:21909266-21910519 REVERSE LENGTH=116 | 201606	311354	735551	562936	432939	0.972888
	AT2G03150	ATP/GTP-binding protein family | Chr2:952313-959004 FORWARD LENGTH=1340 | 201606	5751036	13302850	10638930	6250553	0.972057
	AT3G25840	Protein kinase superfamily protein | Chr3:9452993-9457446 REVERSE LENGTH=935 | 201606	3399373	8065902	6940376	3493407	0.971492
	AT1G18540	Ribosomal protein L6 family protein | Chr1:6377448-6378548 REVERSE LENGTH=233 | 201606	131219100	685955700	670352900	180523100	0.971106
	AT1G43170	ribosomal protein 1 | Chr1:16266992-16268631 FORWARD LENGTH=389 | 201606	893829800	4491707000	4456300000	1250397000	0.970344
	AT2G32220	Ribosomal L27e protein family | Chr2:13678945-13679352 FORWARD LENGTH=135 | 201606	1783265	6430676	6177958	2081201	0.970182
	AT1G14420	Pectate lyase family protein | Chr1:4931844-4933405 REVERSE LENGTH=459 | 201606	13624590	57393470	45431360	14287900	0.969642
	AT3G21990	cysteine-rich repeat secretory-like protein (DUF26) | Chr3:7749413-7750419 FORWARD LENGTH=256 | 201606	98383180	392203600	368393400	109983500	0.968606
	AT5G57460	muniscin carboxy-terminal mu-like domain protein | Chr5:23275321-23277261 FORWARD LENGTH=646 | 201606	35710140	107693200	92773490	36016060	0.968518
	AT3G46040	ribosomal protein S15A D | Chr3:16914891-16915529 FORWARD LENGTH=130 | 201606	165635100	981951900	806793000	164050000	0.967354
	AT5G07420	Pectin lyase-like superfamily protein | Chr5:2349547-2351366 FORWARD LENGTH=361 | 201606	617652000	2026442000	1746384000	607876500	0.966198
	AT3G52580	Ribosomal protein S11 family protein | Chr3:19503324-19504701 FORWARD LENGTH=150 | 201606	127979500	616358000	589438100	145418800	0.965493
	AT1G04690	potassium channel beta subunit 1 | Chr1:1313662-1315420 FORWARD LENGTH=328 | 201606	52501760	315310400	305731500	64086850	0.964954
	AT2G47050	Plant invertase/pectin methylesterase inhibitor superfamily protein | Chr2:19331927-19332577 REVERSE LENGTH=216 | 201606	733155700	2602421000	1976377000	753338800	0.964643
	AT3G09630	Ribosomal protein L4/L1 family | Chr3:2953813-2955444 FORWARD LENGTH=406 | 201606	270034000	1051300000	829199800	262256300	0.964268
	AT4G15000	Ribosomal L27e protein family | Chr4:8571896-8572303 FORWARD LENGTH=135 | 201606	105624000	673507500	738299800	223401800	0.962965
	AT3G58310	cysteine-rich repeat secretory protein%2C putative (DUF26) | Chr3:21584038-21585030 REVERSE LENGTH=258 | 201606	14478520	38292790	37629800	15300350	0.962375
	AT3G04840	Ribosomal protein S3Ae | Chr3:1329751-1331418 FORWARD LENGTH=262 | 201606	178749500	513649200	387405900	186065000	0.96172
	AT2G28620	P-loop containing nucleoside triphosphate hydrolases superfamily protein | Chr2:12265167-12270020 REVERSE LENGTH=1042 | 201606	13053540	40175830	43857710	19789760	0.96157
	AT5G07430	Pectin lyase-like superfamily protein | Chr5:2352549-2354069 FORWARD LENGTH=361 | 201606	1205088	12760130	14124280	6444211	0.960088
	AT2G35690	acyl-CoA oxidase 5 | Chr2:14999962-15002892 FORWARD LENGTH=664 | 201606	200696500	1032387000	956597200	190849100	0.959983
	AT1G65590	beta-hexosaminidase 3 | Chr1:24385996-24390989 FORWARD LENGTH=535 | 201606	30664690	114711100	98857350	27311860	0.959255
	AT3G18740	Ribosomal protein L7Ae/L30e/S12e/Gadd45 family protein | Chr3:6453437-6453870 FORWARD LENGTH=112 | 201606	202172100	1743361000	1736804000	249492500	0.958969
	AT2G36160	Ribosomal protein S11 family protein | Chr2:15169925-15171159 FORWARD LENGTH=150 | 201606	234161500	941558700	860455900	214473300	0.958512
	AT3G53075	D-galactoside/L-rhamnose binding SUEL lectin protein | Chr3:19676524-19677104 FORWARD LENGTH=165 | 201606	3342598	9501398	7468810	6251391	0.958189
	AT3G02650	Tetratricopeptide repeat (TPR)-like superfamily protein | Chr3:568135-569865 FORWARD LENGTH=576 | 201606	456023	2146545	2107456	478502	0.958155
	AT5G25530	DNAJ heat shock family protein | Chr5:8889665-8890954 REVERSE LENGTH=347 | 201606	2896920	15977270	12015730	2411618	0.957701
	AT3G14600	Ribosomal protein L18ae/LX family protein | Chr3:4910773-4911933 FORWARD LENGTH=178 | 201606	14124340	57326530	42864070	13024650	0.957653
	AT5G23740	ribosomal protein S11-beta | Chr5:8008251-8009330 REVERSE LENGTH=159 | 201606	199105300	615542400	662757800	260319300	0.957594
	AT3G25170	ralf-like 26 | Chr3:9165975-9166205 REVERSE LENGTH=76 | 201606	22924160	62024660	60772840	23094910	0.957526
	AT5G06830	hypothetical protein | Chr5:2116882-2119559 REVERSE LENGTH=549 | 201606	23886230	76547110	58699040	22514750	0.95715
	AT1G74050	Ribosomal protein L6 family protein | Chr1:27847256-27848680 REVERSE LENGTH=233 | 201606	301593200	1464066000	1241649000	242611100	0.957013
	AT1G61580	R-protein L3 B | Chr1:22720833-22722402 REVERSE LENGTH=390 | 201606	35054900	171971100	175145000	40467310	0.956947
	AT4G13615	Uncharacterized protein family SERF | Chr4:7924353-7925017 FORWARD LENGTH=71 | 201606	8592267	25792040	25089850	8492717	0.956582
	AT3G53020	Ribosomal protein L24e family protein | Chr3:19660749-19661912 REVERSE LENGTH=163 | 201606	59064960	282701000	321823600	126411800	0.955785
	AT5G20290	Ribosomal protein S8e family protein | Chr5:6851695-6853012 REVERSE LENGTH=222 | 201606	283354800	1473924000	1039071000	255879400	0.954937
	AT1G26470	chromatin modification-like protein | Chr1:9155134-9156036 FORWARD LENGTH=133 | 201606	16567.1	300693	299626	17823.7	0.954358
	AT2G17360	Ribosomal protein S4 (RPS4A) family protein | Chr2:7546598-7548138 FORWARD LENGTH=261 | 201606	1912573000	6540370000	4375402000	2323329000	0.953227
	AT2G44200	pre-mRNA splicing factor domain-containing protein | Chr2:18276302-18278240 FORWARD LENGTH=493 | 201606	577495	1245777	1263692	590433	0.95314
	AT4G26910	Dihydrolipoamide succinyltransferase | Chr4:13520127-13522889 REVERSE LENGTH=464 | 201606	39241810	273294700	195623000	27849780	0.953137
	AT4G31700	ribosomal protein S6 | Chr4:15346306-15347714 REVERSE LENGTH=250 | 201606	101792600	302501300	284216000	91660360	0.952284
	AT1G71350	eukaryotic translation initiation factor SUI1 family protein | Chr1:26888525-26891209 REVERSE LENGTH=597 | 201606	4266836	20817310	22294070	5345487	0.951318
	AT4G35010	beta-galactosidase 11 | Chr4:16668075-16671974 REVERSE LENGTH=845 | 201606	465483100	2320969000	2104000000	347335000	0.951274
	AT1G47980	desiccation-like protein | Chr1:17691985-17693818 REVERSE LENGTH=315 | 201606	45909890	133621500	126302200	40811420	0.950142
	AT3G55430	O-Glycosyl hydrolases family 17 protein | Chr3:20549806-20552004 REVERSE LENGTH=449 | 201606	465770400	1888236000	1441689000	366181100	0.949949
	AT1G29965	Ribosomal protein L18ae/LX family protein | Chr1:10498458-10499373 REVERSE LENGTH=178 | 201606	52273060	194941200	148626500	42774040	0.949908
	AT5G23900	Ribosomal protein L13e family protein | Chr5:8064176-8065081 REVERSE LENGTH=206 | 201606	86988280	368371600	261466800	214977800	0.949387
	AT3G46220	E3 UFM1-protein ligase-like protein | Chr3:16979174-16983970 FORWARD LENGTH=804 | 201606	55471270	162395600	150677100	47491430	0.94851
	AT3G53760	GAMMA-TUBULIN COMPLEX PROTEIN 4 | Chr3:19918182-19922264 REVERSE LENGTH=745 | 201606	1398234	7544786	4887550	1383245	0.94847
	AT4G13170	Ribosomal protein L13 family protein | Chr4:7655133-7656542 REVERSE LENGTH=206 | 201606	42779680	136873100	114538000	34221790	0.948332
	AT5G15110	Pectate lyase family protein | Chr5:4895966-4897682 FORWARD LENGTH=472 | 201606	207172800	749709800	727719900	179101600	0.947729
	AT3G11450	DnaJ and Myb-like DNA-binding domain-containing protein | Chr3:3605459-3607402 REVERSE LENGTH=647 | 201606	30155650	64748000	49674350	43712860	0.947456
	AT4G03430	pre-mRNA splicing factor-like protein | Chr4:1517411-1520500 REVERSE LENGTH=1029 | 201606	6045950	39504350	44741260	10095630	0.947176
	AT2G31900	myosin-like protein XIF | Chr2:13560760-13569623 REVERSE LENGTH=1556 | 201606	3459451	16818420	16449640	11487400	0.946648
	AT3G48425	DNAse I-like superfamily protein | Chr3:17931910-17934493 FORWARD LENGTH=364 | 201606	110369	1270890	1230808	44077	0.946085
	AT1G14320	Ribosomal protein L16p/L10e family protein | Chr1:4888270-4889408 FORWARD LENGTH=220 | 201606	81806880	363990100	221720600	119440400	0.946002
	AT5G60790	ABC transporter family protein | Chr5:24453760-24455767 REVERSE LENGTH=595 | 201606	132409900	389040200	370292900	113237300	0.945909
	AT5G46940	Plant invertase/pectin methylesterase inhibitor superfamily protein | Chr5:19058230-19058760 REVERSE LENGTH=176 | 201606	15398400	46868570	35841650	13032860	0.945773
	AT1G11765	Plant self-incompatibility protein S1 family | Chr1:3973908-3974321 FORWARD LENGTH=137 | 201606	7440891	36823240	26538760	5162115	0.945291
	AT3G01780	ARM repeat superfamily protein | Chr3:279171-283399 FORWARD LENGTH=1176 | 201606	116070800	335847500	307663000	94608410	0.944592
	AT1G13690	ATPase E1 | Chr1:4693380-4694179 FORWARD LENGTH=177 | 201606	2949569	17766750	19875410	4111171	0.94448
	AT2G07360	SH3 domain-containing protein | Chr2:3047623-3057099 REVERSE LENGTH=1196 | 201606	103732500	306567800	306219900	94025180	0.944477
	AT5G12370	exocyst complex component sec10 | Chr5:4003002-4008445 REVERSE LENGTH=825 | 201606	48210720	92595610	102940800	64222160	0.943836
	AT1G67290	glyoxal oxidase-related protein | Chr1:25191168-25193160 REVERSE LENGTH=615 | 201606	4216474000	16309570000	13826030000	2853893000	0.943481
	AT1G30350	Pectin lyase-like superfamily protein | Chr1:10710194-10711664 REVERSE LENGTH=368 | 201606	94575800	373553200	421764100	125351700	0.943048
	AT1G77940	Ribosomal protein L7Ae/L30e/S12e/Gadd45 family protein | Chr1:29304116-29305288 REVERSE LENGTH=112 | 201606	118526500	1172817000	1395934000	310935300	0.942733
	AT1G48830	Ribosomal protein S7e family protein | Chr1:18059854-18060935 REVERSE LENGTH=191 | 201606	511469100	1261193000	1238403000	456370900	0.942414
	AT3G21920	cysteine-rich repeat secretory protein%2C putative (DUF26) | Chr3:7720692-7721741 FORWARD LENGTH=278 | 201606	14483620	62656010	44189150	10933310	0.942366
	AT4G02230	Ribosomal protein L19e family protein | Chr4:979391-980640 REVERSE LENGTH=208 | 201606	15793910	57989270	36098680	21853230	0.941506
	AT1G68090	annexin 5 | Chr1:25519442-25520774 REVERSE LENGTH=316 | 201606	58430770	238541200	175624100	41266920	0.941454
	AT2G29210	splicing factor PWI domain-containing protein | Chr2:12558156-12562168 FORWARD LENGTH=878 | 201606	346166	1511385	1308003	204327	0.940934
	AT4G36130	Ribosomal protein L2 family | Chr4:17097613-17098656 FORWARD LENGTH=258 | 201606	67819210	529329700	616681600	121747100	0.940789
	AT5G55070	Dihydrolipoamide succinyltransferase | Chr5:22347637-22350409 FORWARD LENGTH=464 | 201606	91884660	599726400	597138900	55276420	0.94014
	AT3G21960	Receptor-like protein kinase-related family protein | Chr3:7737156-7738148 FORWARD LENGTH=262 | 201606	20086470	74367010	75785520	16866260	0.939117
	AT2G18020	Ribosomal protein L2 family | Chr2:7837151-7838160 FORWARD LENGTH=258 | 201606	103962400	820118400	965371500	192436900	0.939002
	AT4G09150	T-complex protein 11 | Chr4:5828753-5833475 FORWARD LENGTH=1097 | 201606	70045900	148409600	134857800	59846930	0.93897
	AT1G77180	chromatin protein family | Chr1:28999791-29001632 REVERSE LENGTH=613 | 201606	10633150	28856600	31802760	11720080	0.938718
	AT4G21650	Subtilase family protein | Chr4:11501314-11504656 REVERSE LENGTH=766 | 201606	10679070	33913390	32044820	8059298	0.938396
	AT2G22360	DNAJ heat shock family protein | Chr2:9498162-9500459 FORWARD LENGTH=442 | 201606	53546.2	590914	658553	62101.5	0.938289
	AT3G02080	Ribosomal protein S19e family protein | Chr3:364138-365161 REVERSE LENGTH=143 | 201606	330956300	699828600	520077700	333969900	0.938085
	AT1G60490	vacuolar protein sorting 34 | Chr1:22285792-22290190 REVERSE LENGTH=814 | 201606	2448719	5908039	6701549	3014923	0.937742
	AT3G50590	Transducin/WD40 repeat-like superfamily protein | Chr3:18771292-18779220 FORWARD LENGTH=1606 | 201606	121919400	376761100	283954600	94309410	0.937034
	AT4G30800	Nucleic acid-binding%2C OB-fold-like protein | Chr4:15001216-15002392 FORWARD LENGTH=159 | 201606	29475810	100780600	62740480	40620440	0.936488
	AT4G23895	Pleckstrin homology (PH) domain-containing protein | Chr4:12422883-12426318 FORWARD LENGTH=467 | 201606	315624900	1208999000	1306610000	305388600	0.936481
	AT3G62600	DNAJ heat shock family protein | Chr3:23151038-23153346 REVERSE LENGTH=346 | 201606	21699450	59434520	51634420	16254200	0.936169
	AT2G40300	ferritin 4 | Chr2:16831501-16833214 REVERSE LENGTH=259 | 201606	8722547	48343450	44976390	3709391	0.935715
	AT4G33200	myosin | Chr4:16002768-16014792 REVERSE LENGTH=1522 | 201606	34942930	97739440	111826000	66452410	0.935223
	AT3G27830	ribosomal protein L12-A | Chr3:10318576-10319151 FORWARD LENGTH=191 | 201606	12568220	43593710	41540810	8685915	0.934688
	AT5G61940	Ubiquitin carboxyl-terminal hydrolase-related protein | Chr5:24867945-24872717 FORWARD LENGTH=1208 | 201606	10768960	27546550	22811220	8326749	0.934444
	AT3G20200	kinase with adenine nucleotide alpha hydrolases-like domain-containing protein | Chr3:7047895-7051145 FORWARD LENGTH=780 | 201606	10203070	22446670	25582230	12449730	0.93404
	AT1G54620	Plant invertase/pectin methylesterase inhibitor superfamily protein | Chr1:20400437-20401015 REVERSE LENGTH=192 | 201606	6702204	17436460	16972170	5405760	0.933799
	AT2G43610	Chitinase family protein | Chr2:18088058-18089184 REVERSE LENGTH=281 | 201606	210355	1344963	1084005	34888.2	0.933665
	AT3G14310	pectin methylesterase 3 | Chr3:4772214-4775095 REVERSE LENGTH=592 | 201606	8304034	23246840	18099380	6309251	0.933206
	AT5G39493	Plant self-incompatibility protein S1 family | Chr5:15810269-15810667 REVERSE LENGTH=132 | 201606	59208640	162832300	192017800	86579130	0.933102
	AT2G26610	Transducin family protein / WD-40 repeat family protein | Chr2:11318771-11324174 FORWARD LENGTH=1249 | 201606	19106450	36086160	39851860	20790040	0.932863
	AT2G39460	ribosomal protein L23AA | Chr2:16475049-16475904 FORWARD LENGTH=154 | 201606	637136700	2190560000	2259888000	510693600	0.932737
	AT4G15900	pleiotropic regulatory locus 1 | Chr4:9023775-9027443 FORWARD LENGTH=486 | 201606	10076530	46635990	49404620	7811948	0.932457
	AT1G20130	GDSL-like Lipase/Acylhydrolase superfamily protein | Chr1:6977939-6980003 FORWARD LENGTH=534 | 201606	597333000	2297390000	2776341000	1009747000	0.932269
	AT1G17540	kinase with adenine nucleotide alpha hydrolases-like domain-containing protein | Chr1:6029551-6032641 REVERSE LENGTH=728 | 201606	13268820	23574820	23999450	12330440	0.931292
	AT5G48370	Thioesterase/thiol ester dehydrase-isomerase superfamily protein | Chr5:19598666-19600512 REVERSE LENGTH=438 | 201606	32668000	86434470	79687830	24224910	0.931161
	AT3G13580	Ribosomal protein L30/L7 family protein | Chr3:4433809-4435109 FORWARD LENGTH=244 | 201606	50350300	201173000	133450300	38540430	0.93111
	AT3G01200	PPDK regulatory protein 2 | Chr3:69826-71348 REVERSE LENGTH=377 | 201606	26732150	90676600	97179910	23449880	0.930836
	AT1G76370	Protein kinase superfamily protein | Chr1:28648660-28650239 REVERSE LENGTH=381 | 201606	29909.8	839250	1000970	67899.9	0.930475
	AT3G51190	Ribosomal protein L2 family | Chr3:19016606-19017547 REVERSE LENGTH=260 | 201606	863759	9059997	10877820	1504605	0.930465
	AT4G21660	proline-rich spliceosome-associated (PSP) family protein | Chr4:11506259-11509772 REVERSE LENGTH=584 | 201606	7810052	20732210	21958000	6978490	0.929481
	AT5G07830	glucuronidase 2 | Chr5:2504168-2506567 FORWARD LENGTH=543 | 201606	4387178	13967580	13579780	3042266	0.929394
	AT4G28540	casein kinase I-like 6 | Chr4:14107284-14110511 FORWARD LENGTH=479 | 201606	445024	5328078	6439840	809761	0.928984
	AT5G44640	beta glucosidase 13 | Chr5:18011146-18012669 FORWARD LENGTH=507 | 201606	19800740	53651670	54846820	16134270	0.928605
	AT4G39420	spatacsin carboxy-terminus protein | Chr4:18339731-18354701 FORWARD LENGTH=3184 | 201606	30165980	106414400	90076660	16524690	0.927991
	AT4G36490	SEC14-like 12 | Chr4:17222099-17224808 FORWARD LENGTH=543 | 201606	852480	3806011	3171628	2684928	0.927861
	AT5G24780	vegetative storage protein 1 | Chr5:8507783-8508889 REVERSE LENGTH=270 | 201606	326258800	1100898000	933390100	186536300	0.927635
	AT1G19990	nucleolin | Chr1:6935327-6936665 FORWARD LENGTH=251 | 201606	1392793	3251320	2917056	1057334	0.927374
	AT5G24710	Transducin/WD40 repeat-like superfamily protein | Chr5:8459148-8467920 REVERSE LENGTH=1377 | 201606	113815100	392907000	439898500	109575800	0.926833
	AT5G15520	Ribosomal protein S19e family protein | Chr5:5037242-5038136 REVERSE LENGTH=143 | 201606	2396601	8600573	9966897	2671827	0.926574
	AT1G54560	Myosin family protein with Dil domain-containing protein | Chr1:20371649-20379745 REVERSE LENGTH=1529 | 201606	322399400	870154100	919463200	673716100	0.926469
	AT2G02720	Pectate lyase family protein | Chr2:763173-764834 FORWARD LENGTH=455 | 201606	178469100	893837700	1059848000	216758300	0.925634
	AT3G02260	auxin transport protein (BIG) | Chr3:431152-448489 REVERSE LENGTH=5098 | 201606	122941300	481515800	494820300	79042730	0.925618
	AT5G57015	casein kinase I-like 12 | Chr5:23071508-23074577 FORWARD LENGTH=435 | 201606	16155300	45208740	44413820	11701330	0.925537
	AT5G39870	hypothetical protein (DUF1216) | Chr5:15968622-15970011 REVERSE LENGTH=290 | 201606	27489600	71444000	80129490	27650640	0.924898
	AT1G15370	SNARE-like superfamily protein | Chr1:5287135-5288375 FORWARD LENGTH=147 | 201606	18587230	55694020	64544360	20679080	0.92483
	AT5G35530	Ribosomal protein S3 family protein | Chr5:13710355-13712192 REVERSE LENGTH=248 | 201606	162132200	475181900	563716200	316603000	0.924772
	AT3G52140	tetratricopeptide repeat (TPR)-containing protein | Chr3:19333232-19341295 FORWARD LENGTH=1403 | 201606	75246910	334088800	248400300	29596120	0.924177
	AT3G22050	cysteine-rich repeat secretory protein%2C putative (DUF26) | Chr3:7764131-7765143 FORWARD LENGTH=258 | 201606	33518550	101737200	109753600	28264950	0.924154
	AT1G77470	replication factor C subunit 3 | Chr1:29112194-29114323 REVERSE LENGTH=369 | 201606	7714574	24579630	27404380	7120968	0.923851
	AT5G51750	subtilase 1.3 | Chr5:21020266-21022608 FORWARD LENGTH=780 | 201606	4387809	31338380	38183380	6255181	0.923554
	AT3G61710	AUTOPHAGY 6 | Chr3:22839477-22842253 REVERSE LENGTH=517 | 201606	5920357	25684710	25974290	3060320	0.923466
	AT3G28900	Ribosomal protein L34e superfamily protein | Chr3:10902864-10904415 REVERSE LENGTH=120 | 201606	33002990	185229300	229306000	53153520	0.923276
	AT3G26618	eukaryotic release factor 1-3 | Chr3:9788854-9790161 FORWARD LENGTH=435 | 201606	1567206	5985521	5589520	749568	0.922961
	AT1G58380	Ribosomal protein S5 family protein | Chr1:21689115-21690085 FORWARD LENGTH=284 | 201606	110233700	343421600	387692700	105656700	0.922736
	AT1G01710	acyl-CoA thioesterase II | Chr1:262950-266029 FORWARD LENGTH=427 | 201606	72799720	275896600	278229800	42242220	0.922593
	AT5G26830	Threonyl-tRNA synthetase | Chr5:9437351-9441568 FORWARD LENGTH=709 | 201606	166217400	563280600	510782200	88616680	0.922585
	AT5G46990	Plant invertase/pectin methylesterase inhibitor superfamily protein | Chr5:19067692-19068255 REVERSE LENGTH=187 | 201606	23233220	63615670	67986580	19385730	0.922141
	AT3G08970	DNAJ heat shock N-terminal domain-containing protein | Chr3:2737589-2740265 FORWARD LENGTH=572 | 201606	34809520	150720400	181973000	44336700	0.92211
	AT4G26870	Class II aminoacyl-tRNA and biotin synthetases superfamily protein | Chr4:13505381-13507619 FORWARD LENGTH=532 | 201606	134678800	439733400	467876000	101864100	0.921949
	AT3G20820	Leucine-rich repeat (LRR) family protein | Chr3:7280930-7282027 FORWARD LENGTH=365 | 201606	11499490	44422600	48605890	32712570	0.921727
	AT1G33590	Leucine-rich repeat (LRR) family protein | Chr1:12177788-12179221 FORWARD LENGTH=477 | 201606	6397415	34781740	42721000	9088422	0.921554
	AT1G78820	D-mannose binding lectin protein with Apple-like carbohydrate-binding domain-containing protein | Chr1:29634401-29635768 REVERSE LENGTH=455 | 201606	726604	5036578	3137705	154165	0.921119
	AT2G25320	TRAF-like family protein | Chr2:10781951-10788065 REVERSE LENGTH=1673 | 201606	4308480	13224360	14838220	3901549	0.920112
	AT2G36810	ARM repeat superfamily protein | Chr2:15425739-15439462 REVERSE LENGTH=1716 | 201606	18535400	48061100	45259050	12645330	0.919968
	AT1G48160	signal recognition particle 19 kDa protein%2C putative / SRP19 | Chr1:17786779-17788286 REVERSE LENGTH=145 | 201606	16449680	62890350	47105370	7413971	0.919089
	AT4G28480	DNAJ heat shock family protein | Chr4:14073310-14075091 FORWARD LENGTH=348 | 201606	8590843	28193410	22755490	4450408	0.918822
	AT3G10455	plant self-incompatibility protein S1 family protein | Chr3:3252612-3253007 FORWARD LENGTH=131 | 201606	29404600	80170850	96672810	53602330	0.917863
	AT2G15270	PRKR-interacting protein | Chr2:6637967-6639252 FORWARD LENGTH=194 | 201606	24429.7	135348	161068	23192.1	0.91708
	AT2G20440	Ypt/Rab-GAP domain of gyp1p superfamily protein | Chr2:8811034-8813251 REVERSE LENGTH=425 | 201606	8911136	20934760	16790910	6487460	0.916995
	AT1G65260	plastid transcriptionally active 4 | Chr1:24236329-24240428 FORWARD LENGTH=330 | 201606	5226600	16592050	10113150	5692661	0.916971
	AT2G37600	Ribosomal protein L36e family protein | Chr2:15774410-15775203 REVERSE LENGTH=113 | 201606	110746900	310896400	331146700	85030640	0.916924
	AT4G10320	tRNA synthetase class I (I%2C L%2C M and V) family protein | Chr4:6397526-6404509 REVERSE LENGTH=1190 | 201606	363483700	1456140000	1334831000	127090600	0.916869
	AT4G05530	indole-3-butyric acid response 1 | Chr4:2816462-2818074 FORWARD LENGTH=254 | 201606	207738600	695581600	627515700	99900790	0.916838
	AT1G78940	kinase with adenine nucleotide alpha hydrolases-like domain-containing protein | Chr1:29680854-29683985 REVERSE LENGTH=754 | 201606	32025720	55789930	54442380	48284040	0.916552
	AT3G33530	Transducin family protein / WD-40 repeat family protein | Chr3:14085354-14093449 FORWARD LENGTH=1345 | 201606	9104292	21009210	24548080	10034710	0.916505
	AT2G01250	Ribosomal protein L30/L7 family protein | Chr2:132943-134264 REVERSE LENGTH=242 | 201606	551770300	1585630000	1370738000	315038400	0.915947
	AT2G33320	Calcium-dependent lipid-binding (CaLB domain) family protein | Chr2:14119526-14121334 REVERSE LENGTH=602 | 201606	19428520	35450980	32258280	15751010	0.915818
	AT3G53500	RNA-binding (RRM/RBD/RNP motifs) family protein with retrovirus zinc finger-like domain-containing protein | Chr3:19834557-19835896 REVERSE LENGTH=243 | 201606	10023280	30340270	29333080	5832508	0.915688
	AT3G13400	SKU5 similar 13 | Chr3:4355257-4357305 FORWARD LENGTH=551 | 201606	14622220	40205430	37024450	8869173	0.915423
	AT2G33420	hypothetical protein (DUF810) | Chr2:14158782-14162304 FORWARD LENGTH=1039 | 201606	1312220	6585717	3945268	735214	0.914172
	AT2G27530	Ribosomal protein L1p/L10e family | Chr2:11763443-11764570 REVERSE LENGTH=216 | 201606	75370360	351077100	434008200	90698500	0.913393
	AT1G24450	Ribonuclease III family protein | Chr1:8664201-8665077 FORWARD LENGTH=191 | 201606	3733965	12814690	10484020	1587841	0.913388
	AT5G63120	P-loop containing nucleoside triphosphate hydrolases superfamily protein | Chr5:25318967-25322071 REVERSE LENGTH=591 | 201606	18313110	65092850	67409710	10031620	0.913327
	AT1G64300	Protein kinase family protein | Chr1:23863543-23865776 FORWARD LENGTH=717 | 201606	9756543	35356370	29770650	3617267	0.913257
	AT3G53870	Ribosomal protein S3 family protein | Chr3:19951547-19952782 FORWARD LENGTH=249 | 201606	51255800	139420100	89620700	50378830	0.913074
	AT2G37270	ribosomal protein 5B | Chr2:15647883-15649042 REVERSE LENGTH=207 | 201606	37161290	163143300	111153300	103294300	0.912768
	AT3G11940	ribosomal protein 5A | Chr3:3778175-3779354 REVERSE LENGTH=207 | 201606	37161290	163143300	111153300	103294300	0.912768
	AT2G35630	ARM repeat superfamily protein | Chr2:14966828-14980361 FORWARD LENGTH=1978 | 201606	48990200	129819300	124403200	30808010	0.91262
	AT2G42270	U5 small nuclear ribonucleoprotein helicase | Chr2:17604330-17610848 FORWARD LENGTH=2172 | 201606	3994127	9009782	7744421	2783172	0.912259
	AT3G49910	Translation protein SH3-like family protein | Chr3:18504311-18504751 FORWARD LENGTH=146 | 201606	461575500	1479466000	1525357000	273738600	0.912252
	AT4G35570	high mobility group B5 | Chr4:16887363-16888184 REVERSE LENGTH=125 | 201606	23974.8	815084	1022660	15965.7	0.912076
	AT3G58750	citrate synthase 2 | Chr3:21724564-21727458 REVERSE LENGTH=514 | 201606	879026900	2865561000	2555834000	384066000	0.910601
	AT2G31430	Plant invertase/pectin methylesterase inhibitor superfamily protein | Chr2:13396293-13396911 FORWARD LENGTH=179 | 201606	15875780	57203920	66843240	41990200	0.9103
	AT3G61590	Galactose oxidase/kelch repeat superfamily protein | Chr3:22792914-22794149 FORWARD LENGTH=411 | 201606	0	177714	233715	99351.5	0.909696
	AT5G57870	MIF4G domain-containing protein / MA3 domain-containing protein | Chr5:23439755-23443433 FORWARD LENGTH=780 | 201606	156890900	323543400	291822900	114121000	0.909229
	AT5G17500	Glycosyl hydrolase superfamily protein | Chr5:5767379-5769719 FORWARD LENGTH=526 | 201606	8577572	20829230	19361250	5503999	0.909174
	AT5G49460	ATP citrate lyase subunit B 2 | Chr5:20055048-20058195 FORWARD LENGTH=608 | 201606	78147100	337116200	372892600	37537080	0.907027
	AT3G56090	ferritin 3 | Chr3:20814350-20815984 REVERSE LENGTH=259 | 201606	107391400	532385100	535526200	10120090	0.906429
	AT3G09260	Glycosyl hydrolase superfamily protein | Chr3:2840657-2843730 REVERSE LENGTH=524 | 201606	159994	1707058	813452	106234	0.905557
	AT2G06210	binding protein | Chr2:2429108-2436588 REVERSE LENGTH=1091 | 201606	7630770	17568750	12374560	6369324	0.905539
	AT3G60570	expansin B5 | Chr3:22391247-22392463 FORWARD LENGTH=264 | 201606	143620400	441442900	478847000	90954890	0.904843
	AT3G51770	tetratricopeptide repeat (TPR)-containing protein | Chr3:19200328-19203974 REVERSE LENGTH=951 | 201606	25131280	71359330	78269810	17676820	0.904778
	AT5G41210	glutathione S-transferase THETA 1 | Chr5:16492550-16493884 REVERSE LENGTH=245 | 201606	28579820	113766200	149393500	51785840	0.904475
	AT3G62770	Transducin/WD40 repeat-like superfamily protein | Chr3:23218858-23221110 REVERSE LENGTH=425 | 201606	2202875	5144597	3938127	1538103	0.904086
	AT3G12145	Leucine-rich repeat (LRR) family protein | Chr3:3874764-3876075 REVERSE LENGTH=325 | 201606	110785800	203425700	149134500	108485300	0.904035
	AT1G47830	SNARE-like superfamily protein | Chr1:17613346-17614784 REVERSE LENGTH=142 | 201606	47731740	149573700	115163400	21453640	0.903702
	AT1G48610	AT hook motif-containing protein | Chr1:17971027-17972798 REVERSE LENGTH=212 | 201606	6073848	17631360	16949670	3036596	0.903595
	AT5G46200	carboxyl-terminal proteinase-like protein (DUF239) | Chr5:18728050-18730247 REVERSE LENGTH=408 | 201606	47984960	138621100	109877300	23848100	0.903138
	AT1G58230	binding protein | Chr1:21566331-21578865 FORWARD LENGTH=2604 | 201606	17762620	31301790	34196060	16108870	0.902833
	AT2G40660	Nucleic acid-binding%2C OB-fold-like protein | Chr2:16966011-16968866 FORWARD LENGTH=389 | 201606	170299600	617710300	599039300	52747030	0.902581
	AT3G10540	3-phosphoinositide-dependent protein kinase | Chr3:3289916-3292429 FORWARD LENGTH=486 | 201606	8743939	17612810	21142470	9988259	0.902484
	AT2G27100	C2H2 zinc-finger protein SERRATE (SE) | Chr2:11572587-11576357 FORWARD LENGTH=720 | 201606	22121660	53519410	46069600	13085140	0.901212
	AT2G41840	Ribosomal protein S5 family protein | Chr2:17460016-17461398 REVERSE LENGTH=285 | 201606	63173330	249883500	323592400	84586480	0.901172
	AT3G25920	ribosomal protein L15 | Chr3:9491268-9492558 REVERSE LENGTH=277 | 201606	3490071	15806750	20077230	3545807	0.899229
	AT3G24830	Ribosomal protein L13 family protein | Chr3:9064613-9065871 FORWARD LENGTH=206 | 201606	282819600	1070989000	616332300	219673100	0.89901
	AT3G12430	Polynucleotidyl transferase%2C ribonuclease H-like superfamily protein | Chr3:3949580-3950377 REVERSE LENGTH=238 | 201606	916624	2117448	2254448	659218	0.898993
	AT5G61140	U5 small nuclear ribonucleoprotein helicase | Chr5:24589999-24603311 FORWARD LENGTH=2146 | 201606	53347870	167290300	147955000	19196020	0.898684
	AT4G14430	indole-3-butyric acid response 10 | Chr4:8304910-8305632 REVERSE LENGTH=240 | 201606	51972100	209001100	237911900	25020380	0.898448
	AT1G12360	Sec1/munc18-like (SM) proteins superfamily | Chr1:4201172-4206144 FORWARD LENGTH=666 | 201606	8942745	17179790	17055280	6658124	0.897603
	AT1G10580	Transducin/WD40 repeat-like superfamily protein | Chr1:3491560-3493665 REVERSE LENGTH=573 | 201606	10135920	39767720	51165220	11636160	0.897334
	AT5G65110	acyl-CoA oxidase 2 | Chr5:26009821-26012482 REVERSE LENGTH=692 | 201606	208967500	550732900	481543300	104075700	0.897003
	AT1G08730	Myosin family protein with Dil domain-containing protein | Chr1:2779963-2788325 FORWARD LENGTH=1538 | 201606	145540200	438458700	506249700	346595200	0.896696
	AT4G25630	fibrillarin 2 | Chr4:13074239-13076205 FORWARD LENGTH=320 | 201606	34550740	96598860	79955480	15750310	0.896542
	AT5G27660	Trypsin family protein with PDZ domain-containing protein | Chr5:9789899-9792235 REVERSE LENGTH=435 | 201606	11144940	25074340	22625120	6788417	0.895592
	AT5G03640	Protein kinase superfamily protein | Chr5:927915-930781 FORWARD LENGTH=926 | 201606	2507049	6655514	5144750	1337785	0.89555
	AT4G21630	Subtilase family protein | Chr4:11492248-11495500 REVERSE LENGTH=759 | 201606	1709067	6844962	4362934	613085	0.895475
	AT3G29040	cysteine-rich repeat secretory protein%2C putative (DUF26) | Chr3:11037461-11038440 FORWARD LENGTH=255 | 201606	2846626	10959000	9165261	290204	0.8948
	AT2G32990	glycosyl hydrolase 9B8 | Chr2:14003361-14005844 FORWARD LENGTH=525 | 201606	58986540	199136800	263992000	110452500	0.894724
	AT5G41770	crooked neck protein%2C putative / cell cycle protein | Chr5:16718021-16720936 FORWARD LENGTH=705 | 201606	4022725	23264080	31279670	5664243	0.894526
	AT4G16210	enoyl-CoA hydratase/isomerase A | Chr4:9176864-9177978 REVERSE LENGTH=265 | 201606	156201300	554292700	375311100	57837930	0.893415
	AT4G19210	RNAse l inhibitor protein 2 | Chr4:10501906-10504776 FORWARD LENGTH=605 | 201606	52881740	151191800	197574800	87006240	0.893209
	AT1G08360	Ribosomal protein L1p/L10e family | Chr1:2636231-2637694 FORWARD LENGTH=216 | 201606	496619	2931537	1514350	223496	0.892082
	AT3G62180	Plant invertase/pectin methylesterase inhibitor superfamily protein | Chr3:23019832-23020479 REVERSE LENGTH=215 | 201606	37923460	116189100	100594900	12269830	0.891947
	AT2G23070	Protein kinase superfamily protein | Chr2:9824162-9826871 REVERSE LENGTH=432 | 201606	17659300	36894670	38252490	12374340	0.891315
	AT3G06810	acyl-CoA dehydrogenase-like protein | Chr3:2146534-2150654 FORWARD LENGTH=824 | 201606	105733300	556275300	729978100	102969300	0.891134
	AT1G07920	GTP binding Elongation factor Tu family protein | Chr1:2455559-2457001 FORWARD LENGTH=449 | 201606	7009929000	16132780000	17778380000	5046946000	0.891122
	AT3G04920	Ribosomal protein S24e family protein | Chr3:1360989-1362065 FORWARD LENGTH=133 | 201606	170349300	532095200	398181800	62278510	0.890801
	AT1G44835	YbaK/aminoacyl-tRNA synthetase-associated domain-containing protein | Chr1:16939909-16942337 FORWARD LENGTH=307 | 201606	56988270	158021800	151948300	24686710	0.890754
	AT2G01690	ARM repeat superfamily protein | Chr2:309144-313499 REVERSE LENGTH=743 | 201606	74430810	209632100	241478400	49675710	0.88964
	AT2G19750	Ribosomal protein S30 family protein | Chr2:8515037-8515806 FORWARD LENGTH=62 | 201606	120266600	563257100	760943500	153617400	0.88804
	AT5G60670	Ribosomal protein L11 family protein | Chr5:24381066-24381566 REVERSE LENGTH=166 | 201606	11073500	24700080	18395530	7515270	0.888009
	AT4G03620	myosin heavy chain-like protein | Chr4:1607040-1608665 REVERSE LENGTH=342 | 201606	20732140	50621910	60197200	17257170	0.887766
	AT3G13224	RNA-binding (RRM/RBD/RNP motifs) family protein | Chr3:4254848-4256014 FORWARD LENGTH=231 | 201606	1583185	5760104	3262495	1127170	0.887629
	AT4G22590	Haloacid dehalogenase-like hydrolase (HAD) superfamily protein | Chr4:11893707-11895371 REVERSE LENGTH=377 | 201606	265601	506189	626601	329112	0.887059
	AT2G44120	Ribosomal protein L30/L7 family protein | Chr2:18249227-18250402 REVERSE LENGTH=242 | 201606	205323600	583063200	456896400	81936590	0.886979
	AT2G33150	peroxisomal 3-ketoacyl-CoA thiolase 3 | Chr2:14047814-14050983 REVERSE LENGTH=462 | 201606	1627386000	4732928000	4829846000	659565200	0.886873
	AT5G26710	Glutamyl/glutaminyl-tRNA synthetase%2C class Ic | Chr5:9305673-9308247 FORWARD LENGTH=719 | 201606	225461900	682643900	704598000	85031480	0.886518
	AT5G46630	Clathrin adaptor complexes medium subunit family protein | Chr5:18920580-18923252 FORWARD LENGTH=438 | 201606	131354100	373838700	290036000	52124740	0.886053
	AT2G32600	hydroxyproline-rich glycoprotein family protein | Chr2:13833779-13835525 REVERSE LENGTH=277 | 201606	5819682	13594630	14180960	3491949	0.885842
	AT5G63800	Glycosyl hydrolase family 35 protein | Chr5:25530323-25535678 FORWARD LENGTH=718 | 201606	51510240	228776400	300211000	46903940	0.885837
	AT1G12920	eukaryotic release factor 1-2 | Chr1:4396555-4397859 REVERSE LENGTH=434 | 201606	5481528	11708650	10001680	3328326	0.885723
	AT3G13390	SKU5 similar 11 | Chr3:4351401-4353289 REVERSE LENGTH=554 | 201606	5223118000	13325500000	10746200000	2492768000	0.885512
	AT5G26700	RmlC-like cupins superfamily protein | Chr5:9308439-9309548 REVERSE LENGTH=213 | 201606	3071169	14199750	18796560	2898905	0.885256
	AT4G31580	serine/arginine-rich 22 | Chr4:15306983-15308064 FORWARD LENGTH=200 | 201606	8896706	24223840	27488640	5430567	0.885155
	AT3G07170	Sterile alpha motif (SAM) domain-containing protein | Chr3:2280428-2282097 FORWARD LENGTH=203 | 201606	3110494	7673627	8056387	1745228	0.885136
	AT3G02750	Protein phosphatase 2C family protein | Chr3:593601-595457 REVERSE LENGTH=492 | 201606	30345600	58099710	40001740	32247270	0.88502
	AT3G11510	Ribosomal protein S11 family protein | Chr3:3623757-3624866 REVERSE LENGTH=150 | 201606	108382400	490628700	686229900	214507700	0.884925
	AT5G51410	LUC7 N terminus domain-containing protein | Chr5:20881821-20883577 REVERSE LENGTH=334 | 201606	2911278	5485736	6457201	2729624	0.884821
	AT1G26550	FKBP-like peptidyl-prolyl cis-trans isomerase family protein | Chr1:9171800-9172716 FORWARD LENGTH=142 | 201606	28447230	73243160	70533100	12850290	0.884321
	AT4G35785	RNA-binding (RRM/RBD/RNP motifs) family protein | Chr4:16953404-16955127 REVERSE LENGTH=187 | 201606	2295846	8336574	6398068	227692	0.884005
	AT3G08910	DNAJ heat shock family protein | Chr3:2710402-2711811 REVERSE LENGTH=323 | 201606	4434103	17469120	21042190	2001563	0.8838
	AT2G43030	Ribosomal protein L3 family protein | Chr2:17894898-17895713 FORWARD LENGTH=271 | 201606	8977246	23364760	29402400	8700395	0.883692
	AT4G20680	cysteine-rich repeat secretory protein%2C putative (DUF26) | Chr4:11095027-11096307 FORWARD LENGTH=273 | 201606	12860070	41839710	55968650	16360030	0.883542
	AT3G11710	lysyl-tRNA synthetase 1 | Chr3:3702359-3705613 REVERSE LENGTH=626 | 201606	84131420	218520800	236008000	45738420	0.883439
	AT5G19950	tudor domain protein (DUF1767) | Chr5:6741163-6743702 REVERSE LENGTH=443 | 201606	1540111	3118653	3377760	1118634	0.883436
	AT5G19580	glyoxal oxidase-related protein | Chr5:6607595-6609517 REVERSE LENGTH=594 | 201606	6021505000	25464510000	14041120000	3039702000	0.883093
	AT2G42520	P-loop containing nucleoside triphosphate hydrolases superfamily protein | Chr2:17705382-17708744 FORWARD LENGTH=633 | 201606	204398300	556964700	418822700	90833840	0.882811
	AT5G16130	Ribosomal protein S7e family protein | Chr5:5268984-5269912 FORWARD LENGTH=190 | 201606	34240810	78800970	80481120	19573990	0.882683
	AT1G23860	RS-containing zinc finger protein 21 | Chr1:8428091-8429164 REVERSE LENGTH=187 | 201606	2062072	7447561	4780590	661648	0.882555
	AT1G20480	AMP-dependent synthetase and ligase family protein | Chr1:7094978-7097073 REVERSE LENGTH=565 | 201606	24046750	84570130	107331800	18597700	0.882534
	AT1G49670	ARP protein (REF) | Chr1:18381591-18386021 REVERSE LENGTH=629 | 201606	310247800	1247139000	1580302000	200224200	0.882126
	AT4G36730	G-box binding factor 1 | Chr4:17309850-17311752 REVERSE LENGTH=315 | 201606	22454.6	207438	291786	27405.9	0.881912
	AT3G61240	DEA(D/H)-box RNA helicase family protein | Chr3:22666590-22669154 FORWARD LENGTH=498 | 201606	20077980	50114570	38994160	10020520	0.881874
	AT5G49930	zinc knuckle (CCHC-type) family protein | Chr5:20308260-20312736 REVERSE LENGTH=1080 | 201606	38273160	105419900	103067900	14399380	0.881471
	AT2G16730	glycosyl hydrolase family 35 protein | Chr2:7261986-7266105 REVERSE LENGTH=848 | 201606	896255200	2263593000	2534423000	544822100	0.881445
	AT4G31230	kinase with adenine nucleotide alpha hydrolases-like domain-containing protein | Chr4:15173071-15176109 REVERSE LENGTH=764 | 201606	13857200	28201460	35412580	20600490	0.881079
	AT3G18165	modifier of snc1%2C4 | Chr3:6223248-6225076 FORWARD LENGTH=253 | 201606	2757715	13207980	17589830	2256419	0.880521
	AT1G75850	VPS35 homolog B | Chr1:28478053-28483874 REVERSE LENGTH=790 | 201606	23975750	36372040	38462430	33387980	0.880314
	AT5G01600	ferretin 1 | Chr5:228149-229594 REVERSE LENGTH=255 | 201606	262689800	1733916000	2228966000	38242120	0.880068
	AT5G36950	DegP protease 10 | Chr5:14594992-14598216 FORWARD LENGTH=586 | 201606	1109166	3613568	3757993	271437	0.880055
	AT1G01930	zinc finger protein-like protein | Chr1:320041-322809 REVERSE LENGTH=580 | 201606	8122316	20761090	17298560	3453277	0.879901
	AT1G06220	Ribosomal protein S5/Elongation factor G/III/V family protein | Chr1:1900524-1904583 FORWARD LENGTH=987 | 201606	17323670	43617320	36183400	7575232	0.879173
	AT5G07290	MEI2-like 4 | Chr5:2294248-2298491 FORWARD LENGTH=907 | 201606	9538965	36608020	19646530	6619012	0.878299
	AT1G28290	arabinogalactan protein 31 | Chr1:9889331-9890843 REVERSE LENGTH=359 | 201606	1177751	11118870	16524510	4991310	0.877098
	AT1G07360	CCCH-type zinc fingerfamily protein with RNA-binding domain-containing protein | Chr1:2260562-2262795 REVERSE LENGTH=481 | 201606	6792547	15874060	16623050	3689771	0.876617
	AT1G55570	SKU5 similar 12 | Chr1:20757882-20759771 FORWARD LENGTH=555 | 201606	1616310000	3834669000	3964630000	835435900	0.876349
	AT3G52600	cell wall invertase 2 | Chr3:19507080-19509273 REVERSE LENGTH=590 | 201606	2920178000	8213854000	5928833000	1156223000	0.87527
	AT5G25060	RNA recognition motif (RRM)-containing protein | Chr5:8634219-8639984 REVERSE LENGTH=946 | 201606	1466151	3109561	2612860	835826	0.874992
	AT4G23885	hypothetical protein | Chr4:12419472-12420240 FORWARD LENGTH=77 | 201606	9127993	34674060	23194730	743306	0.874018
	AT1G48410	Stabilizer of iron transporter SufD / Polynucleotidyl transferase | Chr1:17886285-17891892 REVERSE LENGTH=1048 | 201606	33828000	100975800	123437200	20402900	0.873331
	AT5G60930	P-loop containing nucleoside triphosphate hydrolases superfamily protein | Chr5:24515398-24522511 REVERSE LENGTH=1294 | 201606	35168320	92083420	90706870	12923240	0.873132
	AT4G26270	phosphofructokinase 3 | Chr4:13301094-13304030 REVERSE LENGTH=489 | 201606	40562230	66960990	74246430	60350140	0.872314
	AT2G19010	GDSL-like Lipase/Acylhydrolase superfamily protein | Chr2:8243077-8245378 FORWARD LENGTH=348 | 201606	150827700	333192700	298894100	75862440	0.871965
	AT5G22010	replication factor C1 | Chr5:7280632-7287037 REVERSE LENGTH=956 | 201606	5150684	26209020	36450000	4706009	0.871892
	AT3G04360	Calcium-dependent lipid-binding (CaLB domain) family protein | Chr3:1157025-1158200 REVERSE LENGTH=391 | 201606	3463540	10129500	13715550	3980721	0.871015
	AT1G10940	Protein kinase superfamily protein | Chr1:3656050-3658170 REVERSE LENGTH=363 | 201606	11520500	20765200	18364920	7734165	0.870666
	AT2G25730	zinc finger FYVE domain protein | Chr2:10956751-10972729 REVERSE LENGTH=2487 | 201606	32096720	94942650	115813700	18190310	0.870419
	AT4G36630	Vacuolar sorting protein 39 | Chr4:17272088-17276524 REVERSE LENGTH=1000 | 201606	33752840	55840240	48350510	25092740	0.870415
	AT2G18510	RNA-binding (RRM/RBD/RNP motifs) family protein | Chr2:8031554-8033517 REVERSE LENGTH=363 | 201606	9341632	14978310	13744270	6990223	0.870046
	AT4G29010	Enoyl-CoA hydratase/isomerase family | Chr4:14297312-14302016 REVERSE LENGTH=721 | 201606	549602100	1484201000	1081506000	217183200	0.869916
	AT3G22040	cysteine-rich repeat secretory-like protein (DUF26) | Chr3:7761807-7762675 FORWARD LENGTH=257 | 201606	15179260	54960030	32316810	5373008	0.869481
	AT5G25550	Leucine-rich repeat (LRR) family protein | Chr5:8894179-8895480 FORWARD LENGTH=433 | 201606	126920800	363355200	278117400	34631370	0.86908
	AT1G26110	decapping 5 | Chr1:9024616-9027556 REVERSE LENGTH=611 | 201606	20230890	39040390	38503930	12415610	0.867919
	AT5G39310	expansin A24 | Chr5:15739280-15740562 REVERSE LENGTH=312 | 201606	98203280	241259000	172197500	50381930	0.867369
	AT1G52740	histone H2A protein 9 | Chr1:19645409-19646221 FORWARD LENGTH=134 | 201606	4153342	10370540	12740070	2918287	0.86694
	AT1G21630	Calcium-binding EF hand family protein | Chr1:7581457-7587796 FORWARD LENGTH=1218 | 201606	35791000	84331280	104425000	69292360	0.866916
	AT3G06650	ATP-citrate lyase B-1 | Chr3:2079247-2082633 REVERSE LENGTH=608 | 201606	46435450	191504000	253133100	23989710	0.8665
	AT4G22010	SKU5 similar 4 | Chr4:11663429-11666463 FORWARD LENGTH=541 | 201606	3287247	11590030	15877330	3089452	0.866436
	AT2G04842	threonyl-tRNA synthetase%2C putative / threonine-tRNA ligase | Chr2:1698466-1701271 REVERSE LENGTH=650 | 201606	17060	227066	83356.6	12628.1	0.865641
	AT5G47750	D6 protein kinase like 2 | Chr5:19339947-19341864 REVERSE LENGTH=586 | 201606	2240845	7720946	9550283	860458	0.865473
	AT5G24770	vegetative storage protein 2 | Chr5:8500713-8501844 REVERSE LENGTH=265 | 201606	47910780	148055800	195612300	37184430	0.86455
	AT3G55170	Ribosomal L29 family protein | Chr3:20453136-20454293 REVERSE LENGTH=123 | 201606	128190500	463248900	484696200	398799600	0.864533
	AT1G26910	Ribosomal protein L16p/L10e family protein | Chr1:9321709-9322813 FORWARD LENGTH=221 | 201606	1303787	12711650	19711830	4361032	0.864063
	AT1G66580	senescence associated gene 24 | Chr1:24839208-24840439 FORWARD LENGTH=221 | 201606	22300340	75758480	103277700	54703450	0.863565
	AT3G21910	cysteine-rich repeat secretory protein%2C putative (DUF26) | Chr3:7717372-7718405 FORWARD LENGTH=278 | 201606	19214130	47887170	32826200	9950484	0.862267
	AT2G42490	Copper amine oxidase family protein | Chr2:17691600-17695526 REVERSE LENGTH=776 | 201606	17201060	75142310	105954400	14671450	0.861912
	AT1G04880	HMG (high mobility group) box protein with ARID/BRIGHT DNA-binding domain-containing protein | Chr1:1376106-1378264 REVERSE LENGTH=448 | 201606	38173030	74437920	79587010	23971750	0.861794
	AT3G10380	subunit of exocyst complex 8 | Chr3:3219922-3228356 REVERSE LENGTH=1053 | 201606	84157290	130547500	146010800	71275780	0.861516
	AT2G31810	ACT domain-containing small subunit of acetolactate synthase protein | Chr2:13524271-13528246 FORWARD LENGTH=491 | 201606	112226000	205904700	211421200	72475520	0.861368
	AT1G69220	Protein kinase superfamily protein | Chr1:26020298-26026119 REVERSE LENGTH=836 | 201606	11376570	15183930	15205430	9703224	0.861157
	AT3G52720	alpha carbonic anhydrase 1 | Chr3:19538804-19541116 REVERSE LENGTH=284 | 201606	95194520	231562800	187445400	35831310	0.860976
	AT2G45240	methionine aminopeptidase 1A | Chr2:18656059-18658906 FORWARD LENGTH=398 | 201606	5648822	12880480	12945000	2466162	0.86087
	AT5G11520	aspartate aminotransferase 3 | Chr5:3685257-3687721 REVERSE LENGTH=449 | 201606	1028432000	2629882000	2285670000	292781900	0.860068
	AT2G26420	1-phosphatidylinositol-4-phosphate 5-kinase 3 | Chr2:11239434-11242239 REVERSE LENGTH=705 | 201606	24211210	47978010	46833030	13339970	0.85946
	AT1G55560	SKU5 similar 14 | Chr1:20754474-20756527 REVERSE LENGTH=549 | 201606	11780830	27933690	24887450	4257407	0.859037
	AT3G07110	Ribosomal protein L13 family protein | Chr3:2252092-2253332 FORWARD LENGTH=206 | 201606	289053700	1275696000	590111500	242000800	0.858797
	AT3G49000	RNA polymerase III subunit RPC82 family protein | Chr3:18162903-18165846 FORWARD LENGTH=523 | 201606	603885	2059020	2655578	271236	0.858676
	AT1G10590	Nucleic acid-binding%2C OB-fold-like protein | Chr1:3502324-3502991 REVERSE LENGTH=139 | 201606	78810490	146508600	142120100	47395840	0.858491
	AT1G11400	partner of Y14-MAGO | Chr1:3838777-3839978 FORWARD LENGTH=204 | 201606	9843634	27223480	18565360	3526731	0.857885
	AT2G29550	tubulin beta-7 chain | Chr2:12644258-12645932 REVERSE LENGTH=449 | 201606	6893775	9468021	10225800	6039621	0.857428
	AT1G47550	exocyst complex component sec3A | Chr1:17457171-17463896 FORWARD LENGTH=887 | 201606	64733860	105568800	81949640	52766670	0.857302
	AT3G11050	ferritin 2 | Chr3:3463651-3465294 FORWARD LENGTH=253 | 201606	64620380	391885100	546545200	8070322	0.857046
	AT2G23420	nicotinate phosphoribosyltransferase 2 | Chr2:9971819-9974909 FORWARD LENGTH=557 | 201606	93180100	231125400	210155300	27483450	0.85687
	AT3G55410	2-oxoglutarate dehydrogenase%2C E1 component | Chr3:20541897-20545728 FORWARD LENGTH=1017 | 201606	802346100	2228198000	2198782000	138098900	0.85665
	AT3G28730	high mobility group | Chr3:10784954-10788498 FORWARD LENGTH=646 | 201606	2776152	7648586	4732621	1447027	0.856523
	AT5G62690	tubulin beta chain 2 | Chr5:25181560-25183501 FORWARD LENGTH=450 | 201606	22322950	27614930	25403100	20097940	0.855821
	AT5G45420	Duplicated homeodomain-like superfamily protein | Chr5:18405668-18406597 REVERSE LENGTH=309 | 201606	13279900	23467520	16358650	12573810	0.855514
	AT3G15010	RNA-binding (RRM/RBD/RNP motifs) family protein | Chr3:5052844-5054058 FORWARD LENGTH=404 | 201606	6568018	10836090	12601770	5500803	0.855162
	AT4G31180	Class II aminoacyl-tRNA and biotin synthetases superfamily protein | Chr4:15156696-15159362 FORWARD LENGTH=558 | 201606	281600000	700977500	514797600	108751000	0.854554
	AT3G58570	P-loop containing nucleoside triphosphate hydrolases superfamily protein | Chr3:21657099-21660352 FORWARD LENGTH=646 | 201606	17222900	41440000	47573520	7929542	0.852971
	AT2G42790	citrate synthase 3 | Chr2:17803132-17805991 REVERSE LENGTH=509 | 201606	14516670	47360620	26512310	6393223	0.851411
	AT5G65930	kinesin-like calmodulin-binding protein (ZWICHEL) | Chr5:26370369-26376394 REVERSE LENGTH=1259 | 201606	23140370	54727240	74620730	24199250	0.851387
	AT3G62120	Class II aaRS and biotin synthetases superfamily protein | Chr3:23001227-23003849 REVERSE LENGTH=530 | 201606	142267800	297810400	287756000	64758950	0.850946
	AT4G33240	1-phosphatidylinositol-3-phosphate 5-kinase FAB1A | Chr4:16029504-16037278 REVERSE LENGTH=1757 | 201606	4032941	8989151	10325060	2113797	0.850739
	AT3G51840	acyl-CoA oxidase 4 | Chr3:19225653-19229008 REVERSE LENGTH=436 | 201606	89680350	237099400	291491800	42123880	0.8502
	AT1G30270	CBL-interacting protein kinase 23 | Chr1:10655270-10658524 FORWARD LENGTH=482 | 201606	4231045	12404390	17836670	7810695	0.850002
	AT1G09770	cell division cycle 5 | Chr1:3162002-3165122 FORWARD LENGTH=844 | 201606	21323000	84403990	125187500	22629070	0.847609
	AT1G64550	general control non-repressible 3 | Chr1:23968850-23973369 FORWARD LENGTH=715 | 201606	61448700	135041300	136953100	24478290	0.847019
	AT4G34670	Ribosomal protein S3Ae | Chr4:16548724-16550222 FORWARD LENGTH=262 | 201606	103623500	293285000	161256300	75594790	0.846906
	AT3G12290	Amino acid dehydrogenase family protein | Chr3:3919591-3921326 FORWARD LENGTH=299 | 201606	62372540	122932400	135220500	35388450	0.846582
	ATCG00500	acetyl-CoA carboxylase carboxyl transferase subunit beta | ChrC:57075-58541 FORWARD LENGTH=488 | 201606	126833600	288633200	307145200	48732800	0.846147
	AT5G02910	F-box/RNI-like superfamily protein | Chr5:677120-678907 FORWARD LENGTH=458 | 201606	41100110	74202340	51565470	50820000	0.84591
	AT3G47370	Ribosomal protein S10p/S20e family protein | Chr3:17453671-17454437 REVERSE LENGTH=122 | 201606	30369230	73486430	46800800	17416510	0.845413
	AT3G47120	RNA recognition motif (RRM)-containing protein | Chr3:17351334-17352769 REVERSE LENGTH=352 | 201606	1683034	4567569	3092486	502582	0.844922
	AT5G47870	cobalt ion-binding protein | Chr5:19384555-19385808 REVERSE LENGTH=199 | 201606	1092346	5150735	7431461	428716	0.844781
	AT2G45330	RNA 2'-phosphotransferase%2C Tpt1 / KptA family | Chr2:18686340-18687874 FORWARD LENGTH=289 | 201606	8680767	17257240	14026590	4522935	0.844721
	AT1G31280	Argonaute family protein | Chr1:11181777-11185112 FORWARD LENGTH=1014 | 201606	11577270	27710850	30364700	3889278	0.843882
	AT1G05190	Ribosomal protein L6 family | Chr1:1502515-1503738 REVERSE LENGTH=223 | 201606	4755702	12627250	17274340	3691177	0.843443
	AT3G27440	uridine kinase-like 5 | Chr3:10155555-10157931 FORWARD LENGTH=465 | 201606	105675300	237149300	177665200	45207500	0.842045
	AT5G28060	Ribosomal protein S24e family protein | Chr5:10069791-10070792 REVERSE LENGTH=133 | 201606	136340700	346598300	232498800	52800160	0.841906
	AT1G74000	strictosidine synthase 3 | Chr1:27829266-27831401 REVERSE LENGTH=329 | 201606	497544200	1505871000	884089000	172329500	0.841466
	AT3G48710	DEK domain-containing chromatin associated protein | Chr3:18041024-18043995 FORWARD LENGTH=462 | 201606	918073	2339733	1433858	498581	0.841425
	AT5G57690	diacylglycerol kinase 4 | Chr5:23372063-23374469 REVERSE LENGTH=487 | 201606	7410488	16347030	15491210	14821410	0.840944
	AT5G52882	P-loop containing nucleoside triphosphate hydrolases superfamily protein | Chr5:21434155-21438362 REVERSE LENGTH=829 | 201606	8882017	16117200	11316160	7013909	0.840527
	ATCG00830	ribosomal protein L2 | ChrC:84337-85843 REVERSE LENGTH=274 | 201606	2081873	6864341	3516821	1204135	0.84036
	AT5G58710	rotamase CYP 7 | Chr5:23717840-23719495 FORWARD LENGTH=204 | 201606	124069800	235798700	245309400	65760710	0.840193
	AT1G11040	HSP40/DnaJ peptide-binding protein | Chr1:3679225-3680924 REVERSE LENGTH=438 | 201606	12768580	24643080	20517990	6617696	0.839395
	AT3G51150	ATP binding microtubule motor family protein | Chr3:19002006-19006509 FORWARD LENGTH=1052 | 201606	6933917	10150250	8458824	5573171	0.839167
	AT5G59950	RNA-binding (RRM/RBD/RNP motifs) family protein | Chr5:24140235-24141504 FORWARD LENGTH=244 | 201606	10861260	27746040	20193140	2830765	0.83902
	AT1G66260	RNA-binding (RRM/RBD/RNP motifs) family protein | Chr1:24695895-24697883 REVERSE LENGTH=295 | 201606	8692584	21694710	16710230	2093083	0.838683
	AT2G33340	MOS4-associated complex 3B | Chr2:14126584-14131000 REVERSE LENGTH=525 | 201606	8974368	28474830	39569590	4796763	0.83817
	ATCG00770	ribosomal protein S8 | ChrC:80068-80472 REVERSE LENGTH=134 | 201606	1557348	4251638	5797017	3426657	0.838157
	AT3G04600	Nucleotidylyl transferase superfamily protein | Chr3:1243152-1245958 FORWARD LENGTH=402 | 201606	92637910	215932100	175622200	27161950	0.837871
	AT1G20760	Calcium-binding EF hand family protein | Chr1:7209515-7214773 FORWARD LENGTH=1019 | 201606	15437580	26098580	30305580	24132410	0.836994
	AT2G34810	FAD-binding Berberine family protein | Chr2:14685292-14686914 FORWARD LENGTH=540 | 201606	3980900	19277890	30187290	4296443	0.836282
	AT2G16485	GW repeat- and PHD finger-containing protein NERD | Chr2:7137269-7145222 REVERSE LENGTH=1773 | 201606	4413203	10066010	5948852	5566230	0.835654
	AT3G09680	Ribosomal protein S12/S23 family protein | Chr3:2969197-2970291 REVERSE LENGTH=142 | 201606	180067800	699249500	974844800	566156300	0.835468
	AT5G17410	Spc97 / Spc98 family of spindle pole body (SBP) component | Chr5:5730651-5736415 FORWARD LENGTH=678 | 201606	3013493	9382440	5525809	688016	0.835309
	AT1G24360	NAD(P)-binding Rossmann-fold superfamily protein | Chr1:8640820-8643283 FORWARD LENGTH=319 | 201606	84313130	253172000	149835400	23721970	0.835068
	AT4G28556	PAK-box/P21-Rho-binding family protein | Chr4:14114754-14115795 FORWARD LENGTH=216 | 201606	9524941	18583580	17915310	4318075	0.834581
	AT1G68560	alpha-xylosidase 1 | Chr1:25734435-25737897 REVERSE LENGTH=915 | 201606	38476880	78454010	67324650	16021610	0.833747
	AT5G55000	potassium channel tetramerization domain-containing protein / pentapeptide repeat-containing protein | Chr5:22318644-22321435 FORWARD LENGTH=290 | 201606	839103	4513588	7133129	755058	0.833528
	AT3G07960	Phosphatidylinositol-4-phosphate 5-kinase family protein | Chr3:2535274-2538090 FORWARD LENGTH=715 | 201606	99645660	226412500	174372100	33421790	0.832412
	AT1G34430	2-oxoacid dehydrogenases acyltransferase family protein | Chr1:12588027-12590084 REVERSE LENGTH=465 | 201606	71856700	418419200	664118500	54080280	0.832159
	AT1G04510	MOS4-associated complex 3A | Chr1:1226749-1230592 FORWARD LENGTH=523 | 201606	12998840	40644530	59642530	10139860	0.831498
	AT3G19020	Leucine-rich repeat (LRR) family protein | Chr3:6559174-6562044 REVERSE LENGTH=956 | 201606	673186600	1591809000	1123545000	239042000	0.83057
	AT5G64270	splicing factor | Chr5:25706909-25710718 FORWARD LENGTH=1269 | 201606	38822690	78973250	68659540	15520800	0.830537
	AT5G27120	NOP56-like pre RNA processing ribonucleoprotein | Chr5:9541287-9543684 FORWARD LENGTH=533 | 201606	744424	1627665	2324562	1026468	0.830105
	AT5G13780	Acyl-CoA N-acyltransferases (NAT) superfamily protein | Chr5:4447610-4448603 REVERSE LENGTH=192 | 201606	27388980	60773840	74750370	13293490	0.829671
	AT3G58740	citrate synthase 1 | Chr3:21721066-21723726 REVERSE LENGTH=480 | 201606	3053651	7293741	5154594	1010208	0.829277
	AT3G51800	metallopeptidase M24 family protein | Chr3:19211261-19213568 REVERSE LENGTH=392 | 201606	899992500	2179008000	1637808000	221352900	0.829099
	AT1G09150	pseudouridine synthase and archaeosine transglycosylase (PUA) domain-containing protein | Chr1:2946599-2948908 FORWARD LENGTH=181 | 201606	16918810	36505630	40124780	6150608	0.829001
	AT1G75560	zinc knuckle (CCHC-type) family protein | Chr1:28371420-28372717 REVERSE LENGTH=257 | 201606	1480345	2373056	2078123	971874	0.828683
	AT1G63160	replication factor C 2 | Chr1:23422068-23423771 REVERSE LENGTH=333 | 201606	11817730	24704470	21738220	4164882	0.828587
	AT5G39850	Ribosomal protein S4 | Chr5:15950053-15951171 FORWARD LENGTH=197 | 201606	78050290	178272500	124053200	31603820	0.827252
	AT4G14147	binding protein | Chr4:8154079-8156246 REVERSE LENGTH=169 | 201606	4512265	11861810	17371740	4262711	0.826882
	AT3G59830	Integrin-linked protein kinase family | Chr3:22103006-22105323 REVERSE LENGTH=477 | 201606	5900604	15870800	20871050	13880920	0.826498
	AT2G16430	purple acid phosphatase 10 | Chr2:7120502-7122772 REVERSE LENGTH=468 | 201606	59970330	121042100	116598800	22483050	0.826332
	AT5G50840	alpha-taxilin-like protein | Chr5:20685903-20688739 FORWARD LENGTH=404 | 201606	4126714	12587260	19468520	6367555	0.826155
	AT5G46430	Ribosomal protein L32e | Chr5:18833429-18834409 FORWARD LENGTH=133 | 201606	25989260	91468640	120920900	80218130	0.826095
	AT1G21170	Exocyst complex component SEC5 | Chr1:7413050-7419411 FORWARD LENGTH=1090 | 201606	16385090	28221750	37856730	19817380	0.825903
	AT5G43280	delta(3%2C5)%2Cdelta(2%2C4)-dienoyl-CoA isomerase 1 | Chr5:17367947-17369113 FORWARD LENGTH=278 | 201606	25834490	71183650	101203100	16375810	0.825649
	AT1G80410	tetratricopeptide repeat (TPR)-containing protein | Chr1:30227963-30234832 REVERSE LENGTH=897 | 201606	293751100	652367400	515476400	88134330	0.823534
	AT3G58160	P-loop containing nucleoside triphosphate hydrolases superfamily protein | Chr3:21534797-21541877 FORWARD LENGTH=1242 | 201606	90783790	221324200	277862900	201152700	0.82305
	AT4G21110	G10 family protein | Chr4:11267673-11268774 FORWARD LENGTH=145 | 201606	3639045	8447881	12171130	3471292	0.822948
	AT5G20920	eukaryotic translation initiation factor 2 beta subunit | Chr5:7094994-7096661 REVERSE LENGTH=268 | 201606	312234000	761279500	545065000	76231080	0.822762
	AT5G48760	Ribosomal protein L13 family protein | Chr5:19771315-19772686 REVERSE LENGTH=206 | 201606	22330910	119208500	186164300	86586830	0.82226
	AT1G79850	ribosomal protein S17 | Chr1:30041473-30041922 REVERSE LENGTH=149 | 201606	4402527	9284238	8528683	1305807	0.821658
	AT3G28770	transmembrane protein%2C putative (DUF1216) | Chr3:10796716-10803237 FORWARD LENGTH=2081 | 201606	724225400	1323992000	859226700	756922100	0.821508
	AT2G43900	Endonuclease/exonuclease/phosphatase family protein | Chr2:18178801-18183823 REVERSE LENGTH=1316 | 201606	132006400	285429400	197673300	60983190	0.82144
	AT5G24850	cryptochrome 3 | Chr5:8535399-8538145 REVERSE LENGTH=569 | 201606	195649200	430089900	323992700	66666680	0.821043
	AT3G26420	RNA-binding (RRM/RBD/RNP motifs) family protein with retrovirus zinc finger-like domain-containing protein | Chr3:9671953-9673055 FORWARD LENGTH=245 | 201606	12910810	34321430	21102490	3886034	0.820511
	AT1G51250	Plant self-incompatibility protein S1 family | Chr1:19001733-19002152 REVERSE LENGTH=139 | 201606	41445870	280053400	415180100	229024200	0.820212
	AT2G22780	peroxisomal NAD-malate dehydrogenase 1 | Chr2:9689995-9691923 REVERSE LENGTH=354 | 201606	234894300	1887913000	3273891000	387701200	0.818817
	AT5G66590	CAP (Cysteine-rich secretory proteins%2C Antigen 5%2C and Pathogenesis-related 1 protein) superfamily protein | Chr5:26574255-26574812 FORWARD LENGTH=185 | 201606	437055	1145466	1626040	255072	0.818613
	AT3G10660	calmodulin-domain protein kinase cdpk isoform 2 | Chr3:3331599-3334268 REVERSE LENGTH=646 | 201606	1538679	3427763	2167832	2327300	0.818511
	AT4G38590	beta-galactosidase 14 | Chr4:18036395-18039990 FORWARD LENGTH=890 | 201606	1197638	2489756	3582305	1348974	0.81843
	AT3G12690	AGC kinase 1.5 | Chr3:4030596-4032400 REVERSE LENGTH=577 | 201606	60667770	138473600	98687840	19827540	0.818421
	AT1G07110	fructose-2%2C6-bisphosphatase | Chr1:2178363-2183980 REVERSE LENGTH=744 | 201606	25939290	44296070	35647310	15783870	0.817909
	AT1G04190	Tetratricopeptide repeat (TPR)-like superfamily protein | Chr1:1106617-1108557 REVERSE LENGTH=328 | 201606	23944420	56554250	39077350	7329078	0.817805
	AT1G80070	Pre-mRNA-processing-splicing factor | Chr1:30118052-30127574 FORWARD LENGTH=2359 | 201606	92719320	208473000	288548200	62428170	0.816361
	AT5G15200	Ribosomal protein S4 | Chr5:4935124-4936334 REVERSE LENGTH=198 | 201606	524501300	1965579000	868165300	265879900	0.816241
	AT5G02310	proteolysis 6 | Chr5:474279-482552 FORWARD LENGTH=2006 | 201606	10069070	18574800	23495880	6694203	0.815392
	AT5G55880	hypothetical protein (DUF295) | Chr5:22619104-22620204 REVERSE LENGTH=366 | 201606	931441	2048753	2266853	1954481	0.814392
	AT4G20760	NAD(P)-binding Rossmann-fold superfamily protein | Chr4:11129043-11130541 FORWARD LENGTH=298 | 201606	6954312	12972170	11117020	3100394	0.81423
	AT5G48270	DUF868 family protein (DUF868) | Chr5:19564744-19565712 REVERSE LENGTH=322 | 201606	538315	5886232	10595780	1518896	0.813969
	AT3G63470	serine carboxypeptidase-like 40 | Chr3:23438561-23440862 FORWARD LENGTH=502 | 201606	1124330	2933031	3919475	322335	0.813225
	AT3G58510	DEA(D/H)-box RNA helicase family protein | Chr3:21640608-21643464 FORWARD LENGTH=612 | 201606	233071300	544916600	746672000	124673600	0.813048
	AT2G20450	Ribosomal protein L14 | Chr2:8813923-8815071 FORWARD LENGTH=134 | 201606	58533120	281097100	104566800	65887760	0.811791
	AT5G03620	Subtilisin-like serine endopeptidase family protein | Chr5:918738-921874 FORWARD LENGTH=766 | 201606	331429700	738199200	532407300	104153000	0.811678
	AT1G44910	pre-mRNA-processing protein 40A | Chr1:16975930-16982818 FORWARD LENGTH=958 | 201606	12700080	31777450	21761890	2290413	0.811591
	AT5G22060	DNAJ homologue 2 | Chr5:7303798-7305668 REVERSE LENGTH=419 | 201606	21218750	44018500	30985530	9602635	0.811309
	AT5G20010	RAS-related nuclear protein-1 | Chr5:6760364-6761747 FORWARD LENGTH=221 | 201606	468669800	952921900	585267000	358200200	0.811072
	AT2G44710	RNA-binding (RRM/RBD/RNP motifs) family protein | Chr2:18432902-18436629 FORWARD LENGTH=809 | 201606	5069099	10918770	14450740	2630774	0.810124
	AT1G13130	Cellulase (glycosyl hydrolase family 5) protein | Chr1:4474726-4477820 FORWARD LENGTH=552 | 201606	7697517	16208700	21781920	4556319	0.809743
	AT4G08350	global transcription factor group A2 | Chr4:5286351-5292072 FORWARD LENGTH=1041 | 201606	4823560	12851600	7298387	1776156	0.809287
	AT1G22620	Phosphoinositide phosphatase family protein | Chr1:7997889-8002787 REVERSE LENGTH=912 | 201606	11645440	32835170	51860770	13546610	0.809097
	AT5G13680	IKI3 family protein | Chr5:4410522-4415471 REVERSE LENGTH=1319 | 201606	9753116	24833620	36489480	6391440	0.809095
	AT5G04280	RNA-binding (RRM/RBD/RNP motifs) family protein with retrovirus zinc finger-like domain-containing protein | Chr5:1192461-1195413 FORWARD LENGTH=310 | 201606	7301369	15088770	10436230	3384167	0.80756
	AT5G65750	2-oxoglutarate dehydrogenase%2C E1 component | Chr5:26304212-26307947 FORWARD LENGTH=1025 | 201606	515773000	1172294000	1272546000	67143570	0.806766
	AT2G43770	Transducin/WD40 repeat-like superfamily protein | Chr2:18134272-18135303 REVERSE LENGTH=343 | 201606	32205130	63274470	57475070	10196360	0.805292
	AT2G38770	P-loop containing nucleoside triphosphate hydrolases superfamily protein | Chr2:16203185-16210253 REVERSE LENGTH=1509 | 201606	21036070	61464760	91409210	50287150	0.804294
	AT4G12120	Sec1/munc18-like (SM) proteins superfamily | Chr4:7256687-7260914 REVERSE LENGTH=662 | 201606	4887867	20789770	35350430	11662300	0.804004
	AT5G06680	spindle pole body component 98 | Chr5:2056741-2059369 FORWARD LENGTH=838 | 201606	9748244	56401150	19255550	2736433	0.803781
	AT3G56150	eukaryotic translation initiation factor 3C | Chr3:20833790-20836820 REVERSE LENGTH=900 | 201606	657449700	1478407000	1136191000	126036200	0.803423
	AT3G12800	short-chain dehydrogenase-reductase B | Chr3:4063463-4064757 REVERSE LENGTH=298 | 201606	498457400	1353866000	779722600	122417600	0.803382
	AT5G66150	Glycosyl hydrolase family 38 protein | Chr5:26439013-26444434 REVERSE LENGTH=1047 | 201606	16821190	41876480	62612140	11572020	0.802853
	AT3G26860	Plant self-incompatibility protein S1 family | Chr3:9901516-9901884 REVERSE LENGTH=122 | 201606	13021620	38923930	46264150	37304860	0.802375
	AT5G02530	RNA-binding (RRM/RBD/RNP motifs) family protein | Chr5:564332-565776 REVERSE LENGTH=292 | 201606	12169730	27083420	17222560	5318242	0.802012
	AT3G56460	GroES-like zinc-binding alcohol dehydrogenase family protein | Chr3:20933029-20934425 REVERSE LENGTH=348 | 201606	99256170	195372800	175858000	29689560	0.801567
	AT1G09340	chloroplast RNA binding protein | Chr1:3015473-3018035 FORWARD LENGTH=378 | 201606	6066764	11498570	10531540	2097417	0.800931
	AT3G27300	glucose-6-phosphate dehydrogenase 5 | Chr3:10083318-10086288 REVERSE LENGTH=516 | 201606	94923570	178702500	170795800	32442450	0.79949
	AT2G44530	Phosphoribosyltransferase family protein | Chr2:18383732-18385974 FORWARD LENGTH=394 | 201606	10485760	21810920	28441710	4579023	0.799282
	AT1G27400	Ribosomal protein L22p/L17e family protein | Chr1:9515230-9516725 FORWARD LENGTH=176 | 201606	356370600	1214726000	654037000	773747700	0.798717
	AT3G21930	cysteine-rich repeat secretory protein | Chr3:7723289-7724338 FORWARD LENGTH=278 | 201606	10891510	44929800	77843780	22470270	0.798481
	AT4G10090	elongator protein 6 | Chr4:6305455-6307286 FORWARD LENGTH=262 | 201606	1406000	2715739	2577845	416978	0.79753
	AT1G10385	Vps51/Vps67 family (components of vesicular transport) protein | Chr1:3403224-3405856 FORWARD LENGTH=754 | 201606	33444620	57276000	78624070	47010770	0.797462
	AT1G20696	high mobility group B3 | Chr1:7179825-7181174 FORWARD LENGTH=141 | 201606	18653	575894	1123496	130143	0.797427
	AT5G06110	DnaJ and myb-like DNA-binding domain-containing protein | Chr5:1841009-1843000 REVERSE LENGTH=663 | 201606	6509035	18575210	13409730	15280390	0.797414
	AT1G60430	actin-related protein C3 | Chr1:22264797-22265682 REVERSE LENGTH=174 | 201606	2848386	9429533	4340210	925351	0.796622
	AT5G67510	Translation protein SH3-like family protein | Chr5:26937970-26938410 REVERSE LENGTH=146 | 201606	13239820	36772900	57570630	27338410	0.796598
	AT1G55150	DEA(D/H)-box RNA helicase family protein | Chr1:20574634-20577141 FORWARD LENGTH=501 | 201606	9127071	23713870	13994260	2110286	0.796401
	AT1G13180	Actin-like ATPase superfamily protein | Chr1:4495394-4498204 FORWARD LENGTH=427 | 201606	6041266	13418990	20091060	4802460	0.795515
	AT2G30260	U2 small nuclear ribonucleoprotein B | Chr2:12905557-12907434 REVERSE LENGTH=232 | 201606	5440205	10309330	8936130	1827284	0.794075
	AT1G32340	NDR1/HIN1-like 8 | Chr1:11663462-11666037 REVERSE LENGTH=688 | 201606	1453674	4338009	7164281	1446808	0.793482
	AT2G30360	SOS3-interacting protein 4 | Chr2:12937265-12938572 REVERSE LENGTH=435 | 201606	3582253	6094069	5633660	1644554	0.792543
	AT1G06250	alpha/beta-Hydrolases superfamily protein | Chr1:1913339-1914850 REVERSE LENGTH=423 | 201606	8862894	31294960	13137870	3919462	0.791009
	AT3G57290	eukaryotic translation initiation factor 3E | Chr3:21196786-21199073 REVERSE LENGTH=441 | 201606	438057400	949878000	758341300	67262590	0.790977
	AT2G06850	xyloglucan endotransglucosylase/hydrolase 4 | Chr2:2763619-2765490 FORWARD LENGTH=296 | 201606	8175875	26624710	45570150	13720670	0.789644
	AT3G62870	Ribosomal protein L7Ae/L30e/S12e/Gadd45 family protein | Chr3:23242862-23244273 REVERSE LENGTH=256 | 201606	68739950	152319800	221678800	36772140	0.7881
	AT5G35680	Nucleic acid-binding%2C OB-fold-like protein | Chr5:13858152-13858589 REVERSE LENGTH=145 | 201606	11547270	20421770	26566220	6845931	0.787913
	AT1G27752	Ubiquitin system component Cue protein | Chr1:9662250-9667318 FORWARD LENGTH=873 | 201606	24551580	50029030	40056070	5838979	0.787301
	AT2G25670	hypothetical protein | Chr2:10929062-10930619 REVERSE LENGTH=318 | 201606	20189480	39014030	47745940	7115998	0.786768
	AT5G46070	Guanylate-binding family protein | Chr5:18683468-18688397 FORWARD LENGTH=1082 | 201606	5620432	8291361	11097320	6008092	0.786592
	AT5G25754	RNA polymerase I-associated factor PAF67 | Chr5:8953564-8955511 FORWARD LENGTH=514 | 201606	549176300	1169725000	900959400	102412800	0.786092
	AT3G12590	hypothetical protein | Chr3:3996473-4003657 REVERSE LENGTH=1184 | 201606	23422090	42411940	52144030	10624590	0.786001
	AT1G48320	Thioesterase superfamily protein | Chr1:17855024-17855577 REVERSE LENGTH=156 | 201606	16617290	47671770	24660920	3379021	0.785934
	AT4G26630	DEK domain-containing chromatin associated protein | Chr4:13430873-13434877 REVERSE LENGTH=763 | 201606	7711237	13522110	10689220	3696571	0.785626
	AT5G39880	transmembrane protein | Chr5:15970965-15972056 FORWARD LENGTH=363 | 201606	1392493	3016356	2393183	177088	0.785105
	AT2G27710	60S acidic ribosomal protein family | Chr2:11816929-11817670 FORWARD LENGTH=115 | 201606	19329240	44005310	52821680	681090	0.784761
	AT4G11850	phospholipase D gamma 1 | Chr4:7129352-7132937 REVERSE LENGTH=858 | 201606	685309	1433390	2051337	1253604	0.784616
	AT4G16155	dihydrolipoamide dehydrogenase | Chr4:9153570-9157133 REVERSE LENGTH=567 | 201606	34701670	121822000	205298400	14351190	0.784285
	AT3G62940	Cysteine proteinases superfamily protein | Chr3:23263106-23264197 REVERSE LENGTH=316 | 201606	22773890	42540990	29942350	11400410	0.784114
	AT2G24590	RNA recognition motif and CCHC-type zinc finger domains containing protein | Chr2:10449837-10450860 FORWARD LENGTH=196 | 201606	2708595	10424930	18655020	3719995	0.784069
	AT1G21160	eukaryotic translation initiation factor 2 (eIF-2) family protein | Chr1:7408121-7412455 REVERSE LENGTH=1092 | 201606	4694078	15973430	7187982	563612	0.783431
	AT1G10170	NF-X-like 1 | Chr1:3333925-3337491 REVERSE LENGTH=1188 | 201606	8923217	18522670	28321330	7717547	0.782451
	AT4G39960	Molecular chaperone Hsp40/DnaJ family protein | Chr4:18534194-18536320 FORWARD LENGTH=447 | 201606	4150393	13822990	24206030	4917338	0.782287
	AT3G63400	Cyclophilin-like peptidyl-prolyl cis-trans isomerase family protein | Chr3:23412449-23415435 FORWARD LENGTH=570 | 201606	4191820	7361192	6384399	1671682	0.781552
	AT5G49850	Mannose-binding lectin superfamily protein | Chr5:20260049-20262232 REVERSE LENGTH=596 | 201606	2736063	9550922	16864890	3020333	0.781503
	AT5G59810	Subtilase family protein | Chr5:24096895-24100387 REVERSE LENGTH=778 | 201606	19080070	40201730	26871990	6497653	0.781322
	AT3G53740	Ribosomal protein L36e family protein | Chr3:19913921-19914813 REVERSE LENGTH=103 | 201606	93862320	402719300	140797500	63467270	0.781136
	AT1G03930	dual specificity kinase 1 | Chr1:1005439-1008118 FORWARD LENGTH=471 | 201606	2717131	8744602	15213450	2746601	0.780514
	AT2G36130	Cyclophilin-like peptidyl-prolyl cis-trans isomerase family protein | Chr2:15166863-15168259 FORWARD LENGTH=164 | 201606	10193830	17880350	19260770	3740136	0.779298
	AT2G20290	myosin-like protein XIG | Chr2:8743275-8751878 REVERSE LENGTH=1493 | 201606	4425246	16400030	6228234	4760257	0.779066
	AT4G20980	Eukaryotic translation initiation factor 3 subunit 7 (eIF-3) | Chr4:11216997-11218772 FORWARD LENGTH=591 | 201606	82303560	165960300	139258800	14993560	0.778895
	AT4G38600	HECT ubiquitin protein ligase family protein KAK | Chr4:18041503-18049292 REVERSE LENGTH=1888 | 201606	34346500	67127800	45596320	15266540	0.778541
	AT1G73860	P-loop containing nucleoside triphosphate hydrolases superfamily protein | Chr1:27771188-27775977 REVERSE LENGTH=1025 | 201606	27712400	39462380	31813090	33954600	0.778501
	AT2G33730	P-loop containing nucleoside triphosphate hydrolases superfamily protein | Chr2:14265679-14267880 REVERSE LENGTH=733 | 201606	17863420	35149560	30008870	3702957	0.777475
	AT2G16405	Transducin/WD40 repeat-like superfamily protein | Chr2:7105915-7108787 REVERSE LENGTH=482 | 201606	3808227	6459527	6894040	1531820	0.776633
	AT1G02780	Ribosomal protein L19e family protein | Chr1:608120-609391 REVERSE LENGTH=214 | 201606	89351190	300765900	511608400	219927000	0.77624
	AT2G38040	acetyl Co-enzyme a carboxylase carboxyltransferase alpha subunit | Chr2:15917612-15920749 FORWARD LENGTH=769 | 201606	246204700	528434300	366227700	55892500	0.775928
	AT4G27650	Eukaryotic release factor 1 (eRF1) family protein | Chr4:13803459-13807556 REVERSE LENGTH=378 | 201606	9441664	17043480	22530130	4760827	0.775801
	AT2G18410	elongator complex protein | Chr2:7990768-7992588 FORWARD LENGTH=374 | 201606	4840894	9182707	13615050	3755522	0.775594
	AT1G18410	P-loop containing nucleoside triphosphate hydrolases superfamily protein | Chr1:6336528-6341256 REVERSE LENGTH=1010 | 201606	3826724	12607390	20689640	10189140	0.775396
	AT3G61230	GATA type zinc finger transcription factor family protein | Chr3:22664601-22665503 REVERSE LENGTH=213 | 201606	52704020	78020300	56504840	47888480	0.775269
	AT2G31432	Plant invertase/pectin methylesterase inhibitor superfamily protein | Chr2:13397597-13398839 FORWARD LENGTH=162 | 201606	31098790	72082300	43898370	7951766	0.774767
	AT1G30825	Arp2/3 complex%2C 34 kD subunit p34-Arc | Chr1:10961106-10962999 FORWARD LENGTH=318 | 201606	1559826	9774256	18874050	4799513	0.774286
	AT1G73180	Eukaryotic translation initiation factor eIF2A family protein | Chr1:27518335-27521432 FORWARD LENGTH=513 | 201606	114939600	230342600	173016600	29491480	0.774164
	AT5G25230	Ribosomal protein S5/Elongation factor G/III/V family protein | Chr5:8739709-8743594 FORWARD LENGTH=973 | 201606	9009209	27301490	12252790	3118745	0.773364
	AT1G76300	snRNP core protein SMD3 | Chr1:28625957-28627080 FORWARD LENGTH=128 | 201606	7616013	14993300	10804710	2488895	0.772899
	AT1G69340	appr-1-p processing enzyme family protein | Chr1:26066298-26069644 FORWARD LENGTH=562 | 201606	10492210	12332880	11113740	11463160	0.772672
	AT3G10090	Nucleic acid-binding%2C OB-fold-like protein | Chr3:3108960-3109154 REVERSE LENGTH=64 | 201606	592669900	1679086000	804837700	175183500	0.77149
	AT5G25780	eukaryotic translation initiation factor 3B-2 | Chr5:8973420-8976758 REVERSE LENGTH=714 | 201606	43236350	91170160	68069570	6653249	0.771461
	AT5G44320	Eukaryotic translation initiation factor 3 subunit 7 (eIF-3) | Chr5:17854901-17856667 REVERSE LENGTH=588 | 201606	46130900	104166700	146415300	8344083	0.77146
	AT1G04890	zein-binding protein (Protein of unknown function%2C DUF593) | Chr1:1381116-1382546 REVERSE LENGTH=411 | 201606	9701701	13742310	17301880	7609978	0.770657
	AT4G32830	ataurora1 | Chr4:15842557-15844354 FORWARD LENGTH=294 | 201606	2787521	10406490	3788705	2377913	0.770428
	AT4G20530	cysteine-rich repeat secretory-like protein | Chr4:11048585-11049639 FORWARD LENGTH=270 | 201606	177998300	499788000	237310800	58968210	0.769558
	AT1G54010	GDSL-like Lipase/Acylhydrolase superfamily protein | Chr1:20158854-20160747 REVERSE LENGTH=386 | 201606	6881705	10490480	14223490	5707105	0.769292
	AT5G10630	Translation elongation factor EF1A/initiation factor IF2gamma family protein | Chr5:3360561-3364414 FORWARD LENGTH=667 | 201606	16165270	26930710	23188310	7081019	0.769001
	AT1G01510	NAD(P)-binding Rossmann-fold superfamily protein | Chr1:187235-189836 FORWARD LENGTH=636 | 201606	11379840	22557580	33036160	6054626	0.768567
	AT3G06480	DEAD box RNA helicase family protein | Chr3:1985697-1989666 REVERSE LENGTH=1088 | 201606	1523213	3921524	2120303	301505	0.768291
	AT3G21970	cysteine-rich repeat secretory protein%2C putative (DUF26) | Chr3:7742459-7743480 FORWARD LENGTH=264 | 201606	37223320	154959100	294128700	63581800	0.767485
	AT2G03270	DNA-binding protein | Chr2:994071-995990 FORWARD LENGTH=639 | 201606	25317510	39746940	37136330	12231580	0.766676
	AT4G20440	small nuclear ribonucleoprotein associated protein B | Chr4:11022843-11023616 REVERSE LENGTH=257 | 201606	20945270	39631810	57174910	11286640	0.765098
	AT5G13150	exocyst subunit exo70 family protein C1 | Chr5:4172969-4174930 REVERSE LENGTH=653 | 201606	126946200	215074100	152142700	168310900	0.764309
	AT3G59410	protein kinase family protein | Chr3:21950575-21959151 FORWARD LENGTH=1241 | 201606	9687278	25213480	25689190	25114180	0.764264
	AT3G02970	EXORDIUM like 6 | Chr3:669217-670495 REVERSE LENGTH=332 | 201606	105273400	175817000	114100700	92971320	0.764067
	AT1G09760	U2 small nuclear ribonucleoprotein A | Chr1:3159476-3161603 REVERSE LENGTH=249 | 201606	41194760	67931290	80543710	18154010	0.763803
	AT5G11500	coiled-coil protein | Chr5:3676747-3678946 FORWARD LENGTH=215 | 201606	9250629	18388480	13103330	2563003	0.763801
	AT1G12370	photolyase 1 | Chr1:4206500-4208842 REVERSE LENGTH=490 | 201606	1240694	2558667	1956488	161861	0.763448
	AT5G63960	DNA polymerase delta subunit 1 | Chr5:25599597-25606672 FORWARD LENGTH=1095 | 201606	7621359	13333140	14934900	2349931	0.763406
	AT4G25900	Galactose mutarotase-like superfamily protein | Chr4:13161487-13163397 FORWARD LENGTH=318 | 201606	566692400	1168328000	880717500	81570540	0.763358
	AT1G27090	glycine-rich protein | Chr1:9404041-9406098 REVERSE LENGTH=420 | 201606	55340790	128449700	73852920	15456430	0.763094
	AT5G11900	Translation initiation factor SUI1 family protein | Chr5:3834154-3836023 FORWARD LENGTH=198 | 201606	8903351	18053080	12432600	2454711	0.762899
	AT3G13570	SC35-like splicing factor 30A | Chr3:4429564-4431602 REVERSE LENGTH=262 | 201606	24138380	49722260	36415710	4143977	0.762793
	AT3G03340	LUC7 related protein | Chr3:786439-789762 FORWARD LENGTH=402 | 201606	4986101	8938553	7660352	1481765	0.762619
	AT3G02320	N2%2CN2-dimethylguanosine tRNA methyltransferase | Chr3:470097-473492 FORWARD LENGTH=589 | 201606	4707631	8972792	7139311	1133334	0.762594
	AT5G59240	Ribosomal protein S8e family protein | Chr5:23902626-23903670 REVERSE LENGTH=210 | 201606	13526280	45008850	17271590	8764075	0.762027
	AT1G04860	ubiquitin-specific protease 2 | Chr1:1369306-1372290 REVERSE LENGTH=961 | 201606	10435480	21386170	13967560	3319658	0.760879
	AT5G15680	ARM repeat superfamily protein | Chr5:5101188-5110793 REVERSE LENGTH=2153 | 201606	18153080	95113970	188489700	45878450	0.760107
	AT1G04900	NADH dehydrogenase ubiquinone complex I%2C assembly factor-like protein (DUF185) | Chr1:1383912-1387561 FORWARD LENGTH=442 | 201606	4473139	14437330	21073820	14115210	0.76
	AT4G26510	uridine kinase-like 4 | Chr4:13384503-13387920 FORWARD LENGTH=469 | 201606	15084510	24421650	28284600	6517123	0.759167
	AT4G00660	RNAhelicase-like 8 | Chr4:274638-277438 FORWARD LENGTH=505 | 201606	45039000	88234160	58676810	16836640	0.758799
	AT5G26110	Protein kinase superfamily protein | Chr5:9118239-9119352 REVERSE LENGTH=226 | 201606	3308073	6535639	10187160	2268178	0.758795
	AT3G59990	methionine aminopeptidase 2B | Chr3:22155921-22158551 REVERSE LENGTH=439 | 201606	25505890	70951670	33743690	5371551	0.75779
	AT1G11870	Seryl-tRNA synthetase | Chr1:4003895-4006556 FORWARD LENGTH=512 | 201606	3943003	7825443	7406372	161845	0.757136
	AT5G41520	RNA binding Plectin/S10 domain-containing protein | Chr5:16609377-16610583 REVERSE LENGTH=180 | 201606	107832400	351029300	378993200	356694700	0.757024
	AT5G28740	Tetratricopeptide repeat (TPR)-like superfamily protein | Chr5:10780774-10783772 FORWARD LENGTH=917 | 201606	16307760	51361820	95608900	20954240	0.756963
	AT1G04710	peroxisomal 3-ketoacyl-CoA thiolase 4 | Chr1:1321941-1324556 FORWARD LENGTH=443 | 201606	92873780	437994800	129536600	59767610	0.756439
	AT4G36940	nicotinate phosphoribosyltransferase 1 | Chr4:17416938-17419883 FORWARD LENGTH=559 | 201606	40404440	84248910	59486560	6164934	0.756402
	AT5G52340	exocyst subunit exo70 family protein A2 | Chr5:21250802-21253939 FORWARD LENGTH=631 | 201606	72545420	95611310	110012500	52896540	0.75639
	AT3G08850	Regulatory-associated protein of TOR 1 | Chr3:2686978-2694911 REVERSE LENGTH=1344 | 201606	11471920	71618510	147398600	27452710	0.756142
	AT2G36620	ribosomal protein L24 | Chr2:15350548-15351819 REVERSE LENGTH=164 | 201606	56181180	212969100	395449200	147193800	0.754653
	AT1G04170	eukaryotic translation initiation factor 2 gamma subunit | Chr1:1097423-1099702 FORWARD LENGTH=465 | 201606	383171400	832739800	522892500	79175370	0.753372
	AT5G15140	Galactose mutarotase-like superfamily protein | Chr5:4908686-4910670 FORWARD LENGTH=490 | 201606	1430818000	2358785000	2127443000	537505500	0.753345
	AT1G50480	10-formyltetrahydrofolate synthetase | Chr1:18702064-18704687 FORWARD LENGTH=634 | 201606	588384100	1081917000	953989700	114787200	0.753329
	AT5G64910	Serine/Threonine-kinase | Chr5:25940900-25943990 FORWARD LENGTH=480 | 201606	4114973	7456520	8443579	773144	0.751916
	AT5G47880	eukaryotic release factor 1-1 | Chr5:19386555-19387865 REVERSE LENGTH=436 | 201606	97767460	257311100	123198900	27893480	0.750845
	AT3G05060	NOP56-like pre RNA processing ribonucleoprotein | Chr3:1413174-1415564 REVERSE LENGTH=533 | 201606	13004390	21918430	18472060	4770512	0.750547
	AT3G55200	Cleavage and polyadenylation specificity factor (CPSF) A subunit protein | Chr3:20460533-20464361 FORWARD LENGTH=1214 | 201606	76189410	129272600	117359500	23772570	0.75028
	AT3G10460	Plant self-incompatibility protein S1 family | Chr3:3255802-3256200 FORWARD LENGTH=132 | 201606	31829590	152027100	265649400	135070300	0.750276
	AT3G47940	DNAJ heat shock family protein | Chr3:17688232-17689402 REVERSE LENGTH=350 | 201606	13683210	28466010	46216780	8055273	0.748326
	AT2G46290	Transducin/WD40 repeat-like superfamily protein | Chr2:19005910-19007797 REVERSE LENGTH=355 | 201606	7996637	34126780	10750340	1006351	0.74823
	AT3G24480	Leucine-rich repeat (LRR) family protein | Chr3:8901154-8902638 REVERSE LENGTH=494 | 201606	295910	2088435	4481092	368400	0.747363
	AT3G52500	Eukaryotic aspartyl protease family protein | Chr3:19465644-19467053 REVERSE LENGTH=469 | 201606	12087950	35737170	14983600	3606687	0.746792
	ATCG00820	ribosomal protein S19 | ChrC:84005-84283 REVERSE LENGTH=92 | 201606	1338422	7395484	10184780	7743367	0.745912
	AT3G53080	D-galactoside/L-rhamnose binding SUEL lectin protein | Chr3:19678013-19678578 FORWARD LENGTH=155 | 201606	13631970	36684870	67718160	13933110	0.745712
	AT5G08180	Ribosomal protein L7Ae/L30e/S12e/Gadd45 family protein | Chr5:2631843-2633374 REVERSE LENGTH=156 | 201606	6848051	41057760	9728154	2476223	0.744113
	AT3G13300	Transducin/WD40 repeat-like superfamily protein | Chr3:4304085-4309949 FORWARD LENGTH=1344 | 201606	205659800	548411000	265216300	26736440	0.743329
	AT3G11400	eukaryotic translation initiation factor 3G1 | Chr3:3578536-3580366 FORWARD LENGTH=294 | 201606	240819700	424896800	406651500	45058590	0.742424
	AT1G09140	SERINE-ARGININE PROTEIN 30 | Chr1:2942887-2945818 REVERSE LENGTH=268 | 201606	2964676	5834967	3985409	710598	0.742189
	AT1G48350	Ribosomal L18p/L5e family protein | Chr1:17867269-17868215 FORWARD LENGTH=170 | 201606	1089435	2253834	1591860	95618.1	0.742169
	AT5G20950	Glycosyl hydrolase family protein | Chr5:7107609-7110775 REVERSE LENGTH=624 | 201606	5230676	17558760	34463380	9128234	0.740376
	AT5G65760	Serine carboxypeptidase S28 family protein | Chr5:26308289-26310891 FORWARD LENGTH=515 | 201606	5838941	10928200	16823740	2839356	0.739667
	AT5G10360	Ribosomal protein S6e | Chr5:3258734-3260142 REVERSE LENGTH=249 | 201606	219678900	763154100	262267800	100512300	0.738359
	AT5G59870	histone H2A 6 | Chr5:24115605-24116144 REVERSE LENGTH=150 | 201606	1390316	3332879	5899392	705715	0.737734
	AT4G26100	casein kinase 1 | Chr4:13227885-13230508 REVERSE LENGTH=450 | 201606	11372630	30817420	13713320	2984615	0.737326
	AT4G11420	eukaryotic translation initiation factor 3A | Chr4:6947834-6952053 REVERSE LENGTH=987 | 201606	851078800	1784958000	1158483000	116981700	0.737094
	AT5G51120	polyadenylate-binding protein 1 | Chr5:20779760-20781241 FORWARD LENGTH=227 | 201606	9212306	14905940	17195390	2971989	0.736368
	AT2G41210	phosphatidylinositol- 4-phosphate 5-kinase 5 | Chr2:17173627-17176575 FORWARD LENGTH=772 | 201606	85269880	149290200	111678300	29396720	0.73581
	AT5G14320	Ribosomal protein S13/S18 family | Chr5:4617839-4618772 REVERSE LENGTH=169 | 201606	8202705	14306950	10251210	3291191	0.735001
	AT4G38100	CURVATURE THYLAKOID 1D-like protein | Chr4:17887033-17888177 REVERSE LENGTH=193 | 201606	399217	3922092	6176804	4129121	0.734683
	AT2G31610	Ribosomal protein S3 family protein | Chr2:13450384-13451669 FORWARD LENGTH=250 | 201606	138708500	366096700	154291200	94163210	0.734319
	AT1G35220	FAM91 carboxy-terminus protein | Chr1:12909293-12913916 FORWARD LENGTH=1005 | 201606	37969710	56694760	52605680	17623410	0.733799
	AT3G15220	Protein kinase superfamily protein | Chr3:5126899-5131752 REVERSE LENGTH=690 | 201606	636676	1093920	1196167	115275	0.733737
	AT2G07690	Minichromosome maintenance (MCM2/3/5) family protein | Chr2:3523379-3527388 REVERSE LENGTH=727 | 201606	2246085	3417759	3768413	914797	0.733379
	AT2G38560	transcript elongation factor IIS | Chr2:16134802-16136319 FORWARD LENGTH=378 | 201606	4175367	10543530	5212720	561893	0.733006
	AT5G23080	SWAP (Suppressor-of-White-APricot)/surp domain-containing protein | Chr5:7743226-7748889 REVERSE LENGTH=930 | 201606	4422711	5210660	6108545	5059969	0.732886
	AT5G41780	myosin heavy chain-like protein | Chr5:16723075-16724833 FORWARD LENGTH=537 | 201606	9844272	35096380	41771550	37405590	0.73143
	AT3G14210	GDSL-like lipase/acylhydrolase superfamily protein | Chr3:4729886-4731562 FORWARD LENGTH=392 | 201606	4296127	6693916	7771926	1542804	0.728718
	AT5G40040	60S acidic ribosomal protein family | Chr5:16029913-16030257 REVERSE LENGTH=114 | 201606	784895100	1578190000	1080044000	89535030	0.728696
	AT1G28060	Pre-mRNA-splicing factor 3 | Chr1:9779167-9782486 FORWARD LENGTH=786 | 201606	1795075	2884779	4119272	948187	0.728647
	AT2G15880	Leucine-rich repeat (LRR) family protein | Chr2:6918039-6920319 REVERSE LENGTH=727 | 201606	117478100	276181500	139503700	30501760	0.728149
	AT1G32380	phosphoribosyl pyrophosphate (PRPP) synthase 2 | Chr1:11682033-11684229 FORWARD LENGTH=400 | 201606	16155880	50842160	18985370	3127472	0.728013
	AT3G52200	Dihydrolipoamide acetyltransferase%2C long form protein | Chr3:19360317-19366091 FORWARD LENGTH=637 | 201606	195016600	594613500	234208300	19757700	0.727911
	AT5G41730	Protein kinase family protein | Chr5:16684914-16687145 REVERSE LENGTH=711 | 201606	3588564	6045273	5401986	862616	0.727597
	AT4G27750	binding protein | Chr4:13841708-13843501 FORWARD LENGTH=305 | 201606	8865980	11914060	14924640	6061817	0.727217
	AT5G55920	S-adenosyl-L-methionine-dependent methyltransferases superfamily protein | Chr5:22645742-22649383 REVERSE LENGTH=682 | 201606	330301	2013987	4579194	459766	0.725833
	AT5G58700	phosphatidylinositol-speciwc phospholipase C4 | Chr5:23713144-23716057 REVERSE LENGTH=597 | 201606	6379501	18958460	37087310	12221170	0.725689
	AT2G07180	Protein kinase superfamily protein | Chr2:2981082-2983271 REVERSE LENGTH=442 | 201606	42462170	86362190	52113410	11057470	0.725329
	AT3G14270	phosphatidylinositol-4-phosphate 5-kinase family protein | Chr3:4754624-4761185 FORWARD LENGTH=1791 | 201606	16967960	31244830	18734090	9125999	0.722988
	AT4G17520	Hyaluronan / mRNA binding family | Chr4:9771496-9773313 FORWARD LENGTH=360 | 201606	13118610	21867830	33502910	7498629	0.722391
	AT5G02430	Transducin/WD40 repeat-like superfamily protein | Chr5:526592-529839 FORWARD LENGTH=905 | 201606	26634300	35368250	48569610	24048620	0.721597
	AT4G32610	copper ion binding protein | Chr4:15728376-15729897 REVERSE LENGTH=315 | 201606	4353383	10914860	5135291	696784	0.72038
	AT5G62350	Plant invertase/pectin methylesterase inhibitor superfamily protein | Chr5:25037504-25038112 FORWARD LENGTH=202 | 201606	1125338	2111000	3663576	1077844	0.720042
	AT1G26830	cullin 3 | Chr1:9296063-9298374 FORWARD LENGTH=732 | 201606	37677930	116551500	40987130	29879300	0.719992
	AT2G42740	ribosomal protein large subunit 16A | Chr2:17791794-17792946 FORWARD LENGTH=182 | 201606	320151700	817256300	1599388000	256037300	0.719325
	AT3G06860	multifunctional protein 2 | Chr3:2161926-2166009 FORWARD LENGTH=725 | 201606	835812100	1436983000	1060698000	267733000	0.717274
	AT1G10840	translation initiation factor 3 subunit H1 | Chr1:3607885-3610299 REVERSE LENGTH=337 | 201606	206400000	361766100	318897200	24532400	0.717046
	AT2G23930	Putative small nuclear ribonucleoprotein G | Chr2:10182353-10183026 FORWARD LENGTH=80 | 201606	46639010	77408170	64240920	12715250	0.715773
	AT1G55810	uridine kinase-like 3 | Chr1:20861273-20864003 FORWARD LENGTH=466 | 201606	65571230	126752000	80234080	16448420	0.715664
	AT1G73720	transducin family protein / WD-40 repeat family protein | Chr1:27725059-27729722 FORWARD LENGTH=511 | 201606	4925026	7810267	9202631	1294646	0.715251
	AT3G27000	actin related protein 2 | Chr3:9952787-9955784 REVERSE LENGTH=389 | 201606	8628040	13575110	21589270	8185162	0.715246
	AT3G17060	Pectin lyase-like superfamily protein | Chr3:5816953-5818458 REVERSE LENGTH=344 | 201606	471897000	657169600	676418500	235187000	0.714987
	AT1G76810	eukaryotic translation initiation factor 2 (eIF-2) family protein | Chr1:28831366-28836310 REVERSE LENGTH=1294 | 201606	162481900	390015300	189247000	27017070	0.714671
	AT1G64790	ILITYHIA | Chr1:24065232-24081908 REVERSE LENGTH=2610 | 201606	781768	4148329	9541615	1693155	0.714594
	AT1G14650	SWAP (Suppressor-of-White-APricot)/surp domain-containing protein / ubiquitin family protein | Chr1:5028077-5030520 FORWARD LENGTH=785 | 201606	8897556	14234840	21514240	4917586	0.714077
	AT4G10115	SCR-like 20 | Chr4:6312104-6312557 REVERSE LENGTH=96 | 201606	103915600	238572100	115436600	34265210	0.713869
	AT4G32420	Cyclophilin-like peptidyl-prolyl cis-trans isomerase family protein | Chr4:15647550-15652103 REVERSE LENGTH=837 | 201606	1740869	3618407	2101668	307101	0.710783
	AT5G35620	Eukaryotic initiation factor 4E protein | Chr5:13824946-13826331 REVERSE LENGTH=198 | 201606	49259460	77734540	71297150	14165290	0.710652
	AT3G49660	Transducin/WD40 repeat-like superfamily protein | Chr3:18413690-18415223 FORWARD LENGTH=317 | 201606	1199564	1843132	1554301	474799	0.709938
	AT3G01270	Pectate lyase family protein | Chr3:82892-84720 REVERSE LENGTH=475 | 201606	593332	4042472	9701285	1637450	0.709565
	AT3G14160	2-oxoglutarate-dependent dioxygenase family protein | Chr3:4693495-4695198 FORWARD LENGTH=455 | 201606	2532198	4309918	3326649	653666	0.709195
	AT1G54220	Dihydrolipoamide acetyltransferase%2C long form protein | Chr1:20246460-20250208 REVERSE LENGTH=539 | 201606	54863570	173468500	60552040	2269613	0.707513
	AT3G20290	EPS15 homology domain 1 | Chr3:7075057-7078655 REVERSE LENGTH=545 | 201606	6039011	12778840	10732370	12399070	0.70737
	AT1G67230	little nuclei1 | Chr1:25151561-25156032 REVERSE LENGTH=1132 | 201606	668902	983411	1100534	245011	0.706702
	AT1G03230	Eukaryotic aspartyl protease family protein | Chr1:790110-791414 FORWARD LENGTH=434 | 201606	3412907	5417495	8862651	3222490	0.705891
	AT1G63640	P-loop nucleoside triphosphate hydrolases superfamily protein with CH (Calponin Homology) domain-containing protein | Chr1:23589234-23595139 REVERSE LENGTH=1071 | 201606	45422940	70284640	56137220	18797340	0.70484
	AT1G06070	Basic-leucine zipper (bZIP) transcription factor family protein | Chr1:1835201-1837116 REVERSE LENGTH=423 | 201606	5999233	8460905	7899597	2862410	0.704431
	AT1G06850	basic leucine-zipper 52 | Chr1:2105233-2106518 FORWARD LENGTH=337 | 201606	21359510	30111410	24306780	12587410	0.701934
	AT3G46960	RNA helicase%2C ATP-dependent%2C SK12/DOB1 protein | Chr3:17291004-17298067 REVERSE LENGTH=1347 | 201606	24921630	42285560	33434560	5193844	0.701857
	AT1G15860	defective in cullin neddylation protein (DUF298) | Chr1:5455055-5456741 FORWARD LENGTH=227 | 201606	12312790	19826170	17566070	2816631	0.701347
	AT1G07320	ribosomal protein L4 | Chr1:2249190-2250189 FORWARD LENGTH=282 | 201606	11894480	18456080	17529240	3183434	0.701328
	AT4G18100	Ribosomal protein L32e | Chr4:10035715-10036475 REVERSE LENGTH=133 | 201606	90697110	369938500	534636800	415347900	0.701114
	AT2G04390	Ribosomal S17 family protein | Chr2:1527911-1528336 FORWARD LENGTH=141 | 201606	408157200	940822900	604715900	776251100	0.700721
	AT3G03920	H/ACA ribonucleoprotein complex%2C subunit Gar1/Naf1 protein | Chr3:1009123-1010379 REVERSE LENGTH=202 | 201606	1011363	2135829	4077026	490480	0.698738
	AT3G16950	lipoamide dehydrogenase 1 | Chr3:5786761-5790383 REVERSE LENGTH=570 | 201606	14589510	58302470	137462000	7929586	0.69734
	AT2G18720	Translation elongation factor EF1A/initiation factor IF2gamma family protein | Chr2:8114920-8116759 REVERSE LENGTH=470 | 201606	73038620	212985500	76791730	8589419	0.697322
	AT2G25840	Nucleotidylyl transferase superfamily protein | Chr2:11021924-11025158 FORWARD LENGTH=408 | 201606	10575070	14688930	16734520	4664659	0.695911
	AT5G64140	ribosomal protein S28 | Chr5:25667529-25667723 REVERSE LENGTH=64 | 201606	157088700	396847200	157456200	71079860	0.693937
	AT3G13290	varicose-like protein | Chr3:4297529-4303113 FORWARD LENGTH=1340 | 201606	95297740	232999200	103474800	10015970	0.692454
	AT3G07320	O-Glycosyl hydrolases family 17 protein | Chr3:2332324-2333925 REVERSE LENGTH=460 | 201606	4720105	13249550	4656426	1841594	0.690827
	AT5G27640	translation initiation factor 3B1 | Chr5:9781207-9784759 REVERSE LENGTH=712 | 201606	100850600	180296400	125448600	17299620	0.68987
	AT2G20490	nucleolar RNA-binding Nop10p family protein | Chr2:8831897-8832723 FORWARD LENGTH=64 | 201606	1576112	4056606	1615707	344653	0.689694
	AT1G74250	DNAJ heat shock N-terminal domain-containing protein | Chr1:27920328-27922414 FORWARD LENGTH=630 | 201606	4010482	7349643	5126582	392557	0.689032
	AT3G51260	20S proteasome alpha subunit PAD1 | Chr3:19031086-19032746 FORWARD LENGTH=250 | 201606	2939124	6901795	3292994	73830.9	0.688812
	AT4G33970	Leucine-rich repeat (LRR) family protein | Chr4:16279795-16281894 REVERSE LENGTH=699 | 201606	42109410	93913240	43477080	13335680	0.687946
	AT4G17360	Formyl transferase | Chr4:9703698-9705468 REVERSE LENGTH=328 | 201606	1511945	2744852	1821367	281516	0.687587
	AT4G28990	RNA-binding protein-like protein | Chr4:14291205-14293018 FORWARD LENGTH=347 | 201606	1308571	2546579	4760513	453921	0.687441
	AT1G04980	PDI-like 2-2 | Chr1:1413869-1416120 REVERSE LENGTH=447 | 201606	204730300	372288800	239777000	46263130	0.687059
	AT3G02760	Class II aaRS and biotin synthetases superfamily protein | Chr3:597588-600650 REVERSE LENGTH=883 | 201606	160119400	238872000	241552100	41997630	0.685573
	AT1G27760	interferon-related developmental regulator family protein / IFRD protein family | Chr1:9668895-9671322 FORWARD LENGTH=437 | 201606	2813404	4279199	5960299	815539	0.68549
	AT4G34980	subtilisin-like serine protease 2 | Chr4:16656929-16659223 REVERSE LENGTH=764 | 201606	2096169	9583097	23423290	5120214	0.685227
	AT2G32920	PDI-like 2-3 | Chr2:13962502-13965406 REVERSE LENGTH=440 | 201606	303303400	556770300	359511400	55189330	0.684767
	AT4G18465	RNA helicase family protein | Chr4:10197056-10201611 FORWARD LENGTH=695 | 201606	1644957	7420601	18696340	2123012	0.684519
	AT1G79250	AGC kinase 1.7 | Chr1:29810336-29812186 REVERSE LENGTH=555 | 201606	75987240	151556100	81042680	22335670	0.68378
	AT5G57290	60S acidic ribosomal protein family | Chr5:23207049-23207835 REVERSE LENGTH=120 | 201606	97394400	172757300	122873000	12491400	0.683243
	AT2G27200	P-loop containing nucleoside triphosphate hydrolases superfamily protein | Chr2:11625449-11627959 FORWARD LENGTH=537 | 201606	6112671	9680537	16081130	8063679	0.683216
	AT3G07230	wound-responsive protein-like protein | Chr3:2299920-2300183 FORWARD LENGTH=46 | 201606	216693500	556057900	221306200	24767420	0.682183
	AT3G13930	Dihydrolipoamide acetyltransferase%2C long form protein | Chr3:4596240-4600143 FORWARD LENGTH=539 | 201606	911858700	3088482000	871906200	23769340	0.682032
	AT1G77680	Ribonuclease II/R family protein | Chr1:29192188-29195963 REVERSE LENGTH=1055 | 201606	5967719	9233764	8172626	1414035	0.681493
	AT1G50030	target of rapamycin | Chr1:18522626-18539619 REVERSE LENGTH=2481 | 201606	40622130	99558830	216587400	47281600	0.68126
	AT2G34040	Apoptosis inhibitory protein 5 (API5) | Chr2:14377957-14382246 REVERSE LENGTH=553 | 201606	48875770	93749330	57339050	5907754	0.681057
	AT5G64200	serine/arginine-rich splicing factor-like protein%2C putative | Chr5:25681849-25683553 REVERSE LENGTH=303 | 201606	6284596	11004110	7784617	898734	0.678057
	AT5G57020	myristoyl-CoA:protein N-myristoyltransferase | Chr5:23075451-23076755 FORWARD LENGTH=434 | 201606	201018000	364513200	222038800	56467510	0.677688
	AT1G49490	Leucine-rich repeat (LRR) family protein | Chr1:18317563-18320106 REVERSE LENGTH=847 | 201606	133520000	289230200	135814200	36633550	0.676815
	AT3G56960	phosphatidyl inositol monophosphate 5 kinase 4 | Chr3:21080957-21083885 FORWARD LENGTH=779 | 201606	85399930	132806000	90006170	45945540	0.676671
	AT5G05660	NF-X1-type zinc finger protein NFXL2 | Chr5:1691113-1695473 REVERSE LENGTH=883 | 201606	660267	2549962	4480595	2862856	0.676175
	AT2G47640	Small nuclear ribonucleoprotein family protein | Chr2:19537393-19538431 FORWARD LENGTH=109 | 201606	27315370	46654580	30167270	9238337	0.675227
	AT4G28090	SKU5 similar 10 | Chr4:13961888-13964229 REVERSE LENGTH=547 | 201606	8115051	18640820	40661090	5361039	0.674749
	AT2G35530	basic region/leucine zipper transcription factor 16 | Chr2:14923280-14926025 REVERSE LENGTH=409 | 201606	1807011	3405623	6645970	839506	0.674434
	AT2G34480	Ribosomal protein L18ae/LX family protein | Chr2:14532916-14534161 REVERSE LENGTH=178 | 201606	816776	10260330	2455808	5401957	0.674037
	AT5G08550	GC-rich sequence DNA-binding factor-like protein | Chr5:2765981-2770282 REVERSE LENGTH=908 | 201606	2112099	3111102	2499617	867587	0.673277
	AT2G05920	Subtilase family protein | Chr2:2269831-2272207 REVERSE LENGTH=754 | 201606	1856940	6737286	16520180	3632602	0.672977
	AT1G06290	acyl-CoA oxidase 3 | Chr1:1922423-1926002 FORWARD LENGTH=675 | 201606	463770000	823178400	550857500	72195720	0.672844
	AT4G29830	Transducin/WD40 repeat-like superfamily protein | Chr4:14597728-14599157 FORWARD LENGTH=321 | 201606	52653640	80973840	74387020	9904508	0.672838
	AT1G70710	glycosyl hydrolase 9B1 | Chr1:26659356-26662962 REVERSE LENGTH=492 | 201606	1967623	4201142	8949660	1218987	0.67191
	AT3G25860	2-oxoacid dehydrogenases acyltransferase family protein | Chr3:9460632-9462585 FORWARD LENGTH=480 | 201606	68966590	375357200	1024845000	75728620	0.671817
	AT3G01540	DEAD box RNA helicase 1 | Chr3:213077-216142 REVERSE LENGTH=618 | 201606	18836970	31774660	22890330	3538798	0.671566
	AT3G47610	transcription regulator/ zinc ion binding protein | Chr3:17549178-17551204 FORWARD LENGTH=408 | 201606	18089770	32580840	20151970	4071403	0.669654
	AT1G36730	Translation initiation factor IF2/IF5 | Chr1:13898706-13900025 REVERSE LENGTH=439 | 201606	50295100	83860840	58907970	12159640	0.668877
	AT4G04320	malonyl-CoA decarboxylase family protein | Chr4:2113565-2116525 FORWARD LENGTH=518 | 201606	9622624	13563850	13054230	3315447	0.667569
	AT5G08290	mRNA splicing factor%2C thioredoxin-like U5 snRNP | Chr5:2666043-2666936 FORWARD LENGTH=142 | 201606	156199	346233	161016	15079.5	0.667144
	AT2G31010	Protein kinase superfamily protein | Chr2:13194939-13199642 FORWARD LENGTH=775 | 201606	16461010	20588980	22922400	9270334	0.666701
	AT2G32930	zinc finger nuclease 2 | Chr2:13965990-13968419 REVERSE LENGTH=457 | 201606	18737630	34723280	18818260	7727553	0.666532
	AT3G18790	pre-mRNA-splicing factor ISY1-like protein | Chr3:6477853-6478755 FORWARD LENGTH=300 | 201606	3613786	10177590	24542230	3938265	0.6663
	AT2G46280	TGF-beta receptor interacting protein 1 | Chr2:19003656-19005393 REVERSE LENGTH=328 | 201606	219002600	395636000	255785600	25854930	0.666098
	AT5G40200	DegP protease 9 | Chr5:16070402-16073101 FORWARD LENGTH=592 | 201606	4550365	19875060	53602100	4543236	0.666055
	AT3G02200	Proteasome component (PCI) domain protein | Chr3:406692-408919 FORWARD LENGTH=417 | 201606	309480300	576330500	350620300	35616790	0.664391
	AT4G00100	ribosomal protein S13A | Chr4:37172-38123 FORWARD LENGTH=151 | 201606	65394000	267586700	272324800	299748500	0.664295
	AT2G42120	DNA polymerase delta small subunit | Chr2:17563282-17565965 REVERSE LENGTH=440 | 201606	1732580	3752666	8123716	2262554	0.663514
	AT5G51280	DEAD-box protein abstrakt | Chr5:20841456-20843645 FORWARD LENGTH=591 | 201606	1942221	2994446	5111861	2563929	0.661337
	AT3G44850	Protein kinase superfamily protein | Chr3:16374617-16376931 REVERSE LENGTH=534 | 201606	9219500	13394160	11505890	3084609	0.661311
	AT5G27620	cyclin H%3B1 | Chr5:9771762-9774684 FORWARD LENGTH=336 | 201606	3556275	4664746	5442690	1554000	0.66094
	AT3G61820	Eukaryotic aspartyl protease family protein | Chr3:22880074-22881525 REVERSE LENGTH=483 | 201606	1649377	4875426	11555280	3317953	0.660688
	AT2G38580	Mitochondrial ATP synthase D chain-related protein | Chr2:16138838-16142371 FORWARD LENGTH=482 | 201606	66569610	405702500	43779440	9312804	0.659764
	AT1G33980	Smg-4/UPF3 family protein | Chr1:12351719-12354401 FORWARD LENGTH=482 | 201606	13729920	21100980	18219950	2474258	0.659575
	AT1G76940	RNA-binding (RRM/RBD/RNP motifs) family protein | Chr1:28902707-28904085 REVERSE LENGTH=233 | 201606	3311846	6003931	3740272	426643	0.65947
	AT2G39990	eukaryotic translation initiation factor 2 | Chr2:16698332-16699929 REVERSE LENGTH=293 | 201606	348276700	653708200	392989800	25677860	0.658874
	AT2G33845	Nucleic acid-binding%2C OB-fold-like protein | Chr2:14317781-14318712 FORWARD LENGTH=182 | 201606	52182800	88792870	57513890	13191640	0.657581
	AT2G45620	Nucleotidyltransferase family protein | Chr2:18792943-18795750 FORWARD LENGTH=764 | 201606	171736	249088	332800	32322	0.657026
	AT1G75900	GDSL-like Lipase/Acylhydrolase superfamily protein | Chr1:28499179-28500943 FORWARD LENGTH=364 | 201606	12432210	36367170	77030460	35172110	0.656963
	AT1G06020	pfkB-like carbohydrate kinase family protein | Chr1:1824548-1826101 FORWARD LENGTH=345 | 201606	7039314	23220850	5759175	1753840	0.656196
	AT3G03900	adenosine-5'-phosphosulfate (APS) kinase 3 | Chr3:1002975-1004271 REVERSE LENGTH=208 | 201606	148215500	426684600	125957100	48315320	0.655329
	AT5G15610	Proteasome component (PCI) domain protein | Chr5:5079579-5081929 FORWARD LENGTH=413 | 201606	144953000	262702400	162405900	16919730	0.65527
	AT2G45710	Zinc-binding ribosomal protein family protein | Chr2:18831243-18831999 FORWARD LENGTH=84 | 201606	23281380	70262110	126062000	80638030	0.65215
	AT1G11800	endonuclease/exonuclease/phosphatase family protein | Chr1:3985520-3987263 REVERSE LENGTH=441 | 201606	1118165	2218519	1111318	241596	0.651592
	AT5G47210	Hyaluronan / mRNA binding family | Chr5:19169222-19171012 REVERSE LENGTH=357 | 201606	85270260	143184600	96264390	16954340	0.651524
	AT2G33800	Ribosomal protein S5 family protein | Chr2:14300925-14302352 REVERSE LENGTH=303 | 201606	11240000	20041440	11993980	2331747	0.651137
	AT3G55460	SC35-like splicing factor 30 | Chr3:20561024-20563502 FORWARD LENGTH=262 | 201606	3807767	7643566	17071950	1761298	0.650135
	AT5G27470	seryl-tRNA synthetase / serine-tRNA ligase | Chr5:9695087-9697154 FORWARD LENGTH=451 | 201606	241389900	500359000	233076500	49493440	0.649056
	AT3G05070	Cwf18 pre-mRNA splicing factor | Chr3:1416480-1417533 FORWARD LENGTH=144 | 201606	276393	1281598	3763162	249504	0.648278
	AT1G23290	Ribosomal protein L18e/L15 superfamily protein | Chr1:8263007-8263447 FORWARD LENGTH=146 | 201606	447376200	1972479000	2577737000	2401384000	0.64786
	AT5G19400	Telomerase activating protein Est1 | Chr5:6540603-6544262 FORWARD LENGTH=1059 | 201606	10907700	16960370	11102450	5258425	0.647335
	AT5G09660	peroxisomal NAD-malate dehydrogenase 2 | Chr5:2993645-2995551 REVERSE LENGTH=354 | 201606	2416601	3837052	6893866	431542	0.645707
	AT1G62390	Octicosapeptide/Phox/Bem1p (PB1) domain-containing protein / tetratricopeptide repeat (TPR)-containing protein | Chr1:23084632-23086887 REVERSE LENGTH=751 | 201606	43835520	81476560	45257860	7560243	0.645318
	AT1G54460	TPX2 (targeting protein for Xklp2) protein family | Chr1:20340907-20342900 REVERSE LENGTH=338 | 201606	9340545	15304990	10945450	1328010	0.644154
	AT2G04520	Nucleic acid-binding%2C OB-fold-like protein | Chr2:1574802-1575239 REVERSE LENGTH=145 | 201606	8506482	14211690	9191321	2034402	0.643789
	AT4G10710	global transcription factor C | Chr4:6602226-6605450 REVERSE LENGTH=1074 | 201606	21427910	35359080	23839230	4447575	0.643684
	AT3G07300	NagB/RpiA/CoA transferase-like superfamily protein | Chr3:2324967-2327380 REVERSE LENGTH=407 | 201606	25529460	37649390	30831600	7035351	0.643592
	AT3G02900	Low-density receptor-like protein | Chr3:645850-647445 FORWARD LENGTH=162 | 201606	4974678	25036130	63229820	23809010	0.642083
	AT5G21150	Argonaute family protein | Chr5:7193472-7198113 FORWARD LENGTH=896 | 201606	14590710	19294110	15171340	9113753	0.640894
	AT5G40490	RNA-binding (RRM/RBD/RNP motifs) family protein | Chr5:16225483-16227423 FORWARD LENGTH=423 | 201606	6479387	9014750	8187023	2059009	0.64005
	AT4G02570	cullin 1 | Chr4:1129315-1133435 FORWARD LENGTH=738 | 201606	50101370	67269830	54180900	27062050	0.639613
	AT2G25290	Octicosapeptide/Phox/Bem1p (PB1) domain-containing protein / tetratricopeptide repeat (TPR)-containing protein | Chr2:10766192-10768517 REVERSE LENGTH=745 | 201606	193139700	313941000	219265400	33794630	0.638987
	AT3G14100	RNA-binding (RRM/RBD/RNP motifs) family protein | Chr3:4673027-4675950 FORWARD LENGTH=427 | 201606	8865493	14488060	9524282	2268459	0.638621
	AT3G16230	Putative eukaryotic LigT | Chr3:5500563-5503303 FORWARD LENGTH=449 | 201606	18117080	25801580	21843780	5726198	0.638599
	AT5G12430	Heat shock protein DnaJ with tetratricopeptide repeat-containing protein | Chr5:4028475-4034086 REVERSE LENGTH=1165 | 201606	10131760	13937660	11658180	4247952	0.637322
	AT3G01980	NAD(P)-binding Rossmann-fold superfamily protein | Chr3:327747-328833 REVERSE LENGTH=266 | 201606	4260521	5972877	5891579	946148	0.63665
	AT1G73670	MAP kinase 15 | Chr1:27700212-27703168 FORWARD LENGTH=576 | 201606	25571700	29825740	32346740	16548190	0.636605
	AT2G38280	AMP deaminase%2C putative / myoadenylate deaminase | Chr2:16033767-16038793 REVERSE LENGTH=839 | 201606	29745720	50346210	27943300	16103780	0.63659
	AT4G39520	GTP-binding protein-like protein | Chr4:18371329-18374000 REVERSE LENGTH=369 | 201606	64451450	117072200	63347880	17013420	0.636432
	AT3G59290	ENTH/VHS family protein | Chr3:21912796-21917474 FORWARD LENGTH=1024 | 201606	19503750	46068850	16902230	3119174	0.635801
	AT2G47610	Ribosomal protein L7Ae/L30e/S12e/Gadd45 family protein | Chr2:19529854-19531401 FORWARD LENGTH=257 | 201606	31958140	89164500	240192200	40634130	0.634392
	AT1G43860	sequence-specific DNA binding transcription factor | Chr1:16622244-16624385 REVERSE LENGTH=370 | 201606	9947830	12591880	14124870	4235345	0.633626
	AT4G28440	Nucleic acid-binding%2C OB-fold-like protein | Chr4:14060054-14060970 FORWARD LENGTH=153 | 201606	80080770	107439800	125504300	20582720	0.63335
	AT2G03820	nonsense-mediated mRNA decay NMD3 family protein | Chr2:1165149-1166699 REVERSE LENGTH=516 | 201606	6725986	9994457	7610430	1978531	0.631652
	AT4G32760	ENTH/VHS/GAT family protein | Chr4:15799376-15803832 FORWARD LENGTH=675 | 201606	2629760	16721760	971704	139440	0.631276
	AT2G37670	Transducin/WD40 repeat-like superfamily protein | Chr2:15797384-15800536 REVERSE LENGTH=903 | 201606	8259505	14451110	7653139	4012438	0.631078
	AT3G07830	Pectin lyase-like superfamily protein | Chr3:2499454-2500966 REVERSE LENGTH=397 | 201606	282566300	477144500	519994400	532435300	0.627786
	AT4G08950	Phosphate-responsive 1 family protein | Chr4:5740378-5741322 FORWARD LENGTH=314 | 201606	302653	2006668	2610300	2545668	0.627667
	AT3G11220	Paxneb protein-like protein | Chr3:3513830-3515990 REVERSE LENGTH=355 | 201606	2840148	4850066	10560510	2736688	0.627266
	AT3G06400	chromatin-remodeling protein 11 | Chr3:1941066-1946700 FORWARD LENGTH=1055 | 201606	9319514	21920300	7566454	3515404	0.625479
	AT5G61950	Ubiquitin carboxyl-terminal hydrolase-related protein | Chr5:24873566-24878093 FORWARD LENGTH=1132 | 201606	4823020	7090199	13620740	2352598	0.625084
	AT5G08450	zinc finger CCCH domain protein | Chr5:2727970-2732572 REVERSE LENGTH=918 | 201606	11035640	13982030	13388760	5170936	0.623857
	AT1G68750	phosphoenolpyruvate carboxylase 4 | Chr1:25822942-25828104 REVERSE LENGTH=1032 | 201606	478270100	1529180000	3065388000	1832815000	0.622195
	AT1G69620	ribosomal protein L34 | Chr1:26189900-26191081 FORWARD LENGTH=119 | 201606	3595635	10723390	3462658	5403196	0.620219
	AT4G11380	Adaptin family protein | Chr4:6920608-6925444 FORWARD LENGTH=894 | 201606	100621600	138182300	121807300	29938470	0.617941
	AT1G02010	secretory 1A | Chr1:348046-352197 FORWARD LENGTH=673 | 201606	92313410	137544100	94251540	36762450	0.617683
	AT2G14750	APS kinase | Chr2:6314128-6315501 FORWARD LENGTH=276 | 201606	56622160	146366400	48910930	63608470	0.617641
	AT3G07030	Alba DNA/RNA-binding protein | Chr3:2223001-2225254 REVERSE LENGTH=405 | 201606	17612020	26711380	55210180	13401070	0.617557
	AT1G76850	exocyst complex component sec5 | Chr1:28848013-28854282 FORWARD LENGTH=1090 | 201606	11202060	20536110	36368880	22785440	0.617393
	AT5G19485	transferases/nucleotidyltransferase | Chr5:6573907-6576352 REVERSE LENGTH=456 | 201606	48857580	72646730	53804160	13029070	0.616997
	AT2G20330	Transducin/WD40 repeat-like superfamily protein | Chr2:8772888-8775518 REVERSE LENGTH=648 | 201606	817557	1216543	2463451	692658	0.616808
	AT1G20580	Small nuclear ribonucleoprotein family protein | Chr1:7128979-7130371 FORWARD LENGTH=131 | 201606	17621650	26482930	19788700	3652579	0.614843
	AT1G60760	Plant invertase/pectin methylesterase inhibitor superfamily protein | Chr1:22365832-22366323 FORWARD LENGTH=163 | 201606	1663364	8890056	14839690	11790500	0.613942
	AT1G53165	Protein kinase superfamily protein | Chr1:19814386-19819233 FORWARD LENGTH=680 | 201606	9176831	17573230	7809358	6564499	0.613238
	AT5G48880	peroxisomal 3-keto-acyl-CoA thiolase 2 | Chr5:19814576-19816775 REVERSE LENGTH=414 | 201606	1279242	1965935	4154136	448823	0.613071
	AT2G47110	ubiquitin 6 | Chr2:19344701-19345174 FORWARD LENGTH=157 | 201606	256812700	495994100	245844900	307597500	0.612831
	AT3G22230	Ribosomal L27e protein family | Chr3:7844136-7844543 REVERSE LENGTH=135 | 201606	276111	5337798	19535770	2887514	0.612628
	AT1G13020	eukaryotic initiation factor 4B2 | Chr1:4440927-4443520 REVERSE LENGTH=549 | 201606	106296900	181996600	104007600	21162860	0.611943
	AT1G03280	Transcription factor TFIIE%2C alpha subunit | Chr1:803635-806758 FORWARD LENGTH=479 | 201606	3080186	6715957	2543171	500415	0.611504
	AT1G01140	CBL-interacting protein kinase 9 | Chr1:64398-67512 REVERSE LENGTH=447 | 201606	2447724	9504079	25017120	9909349	0.610709
	AT3G11420	beta-1%2C3-N-acetylglucosaminyltransferase lunatic protein%2C putative (DUF604) | Chr3:3591834-3594323 FORWARD LENGTH=505 | 201606	1053152	4845850	14861920	3830995	0.610466
	AT1G03190	RAD3-like DNA-binding helicase protein | Chr1:775822-779863 FORWARD LENGTH=758 | 201606	2989853	6624734	2382551	907455	0.610275
	AT2G32760	UV radiation resistance-associated protein | Chr2:13892140-13894295 FORWARD LENGTH=352 | 201606	98869.6	799578	2697741	582224	0.609198
	AT5G22440	Ribosomal protein L1p/L10e family | Chr5:7435328-7436486 REVERSE LENGTH=217 | 201606	9522421	60900550	183247700	58749140	0.609194
	AT5G48140	Pectin lyase-like superfamily protein | Chr5:19518907-19520412 REVERSE LENGTH=395 | 201606	270064200	655996000	630905000	738385700	0.609148
	AT2G27720	60S acidic ribosomal protein family | Chr2:11818696-11819370 FORWARD LENGTH=115 | 201606	4650136	6435839	9878725	103095	0.608893
	AT3G20550	SMAD/FHA domain-containing protein | Chr3:7174695-7177600 REVERSE LENGTH=314 | 201606	2419774	3837360	8588994	1763917	0.608552
	AT3G22060	Receptor-like protein kinase-related family protein | Chr3:7771065-7772137 FORWARD LENGTH=252 | 201606	505291	1372447	2762088	1658149	0.607608
	AT2G01220	Nucleotidylyl transferase superfamily protein | Chr2:123301-126213 FORWARD LENGTH=387 | 201606	4233132	5853955	5333604	831439	0.606984
	AT1G30120	pyruvate dehydrogenase E1 beta | Chr1:10584350-10586477 REVERSE LENGTH=406 | 201606	9764291	13022550	15880090	1167600	0.606642
	AT1G66520	formyltransferase | Chr1:24816330-24818693 REVERSE LENGTH=355 | 201606	4536796	9008595	3927914	639095	0.604766
	AT4G23690	Disease resistance-responsive (dirigent-like protein) family protein | Chr4:12339152-12339715 REVERSE LENGTH=187 | 201606	4028851	6781020	3657315	1609816	0.6046
	AT1G71820	SEC6 | Chr1:27010022-27016745 FORWARD LENGTH=752 | 201606	62339740	92236010	63119110	22693410	0.604592
	AT4G24270	EMBRYO DEFECTIVE 140 | Chr4:12581765-12587293 REVERSE LENGTH=816 | 201606	3043476	3480076	4258510	1863494	0.604121
	AT5G56630	phosphofructokinase 7 | Chr5:22924311-22926728 FORWARD LENGTH=485 | 201606	33972160	74366110	99543200	91192080	0.603
	AT4G27090	Ribosomal protein L14 | Chr4:13594104-13595187 REVERSE LENGTH=134 | 201606	48534590	181891500	332136400	240306200	0.600922
	AT1G54020	GDSL-like Lipase/Acylhydrolase superfamily protein | Chr1:20161805-20162923 REVERSE LENGTH=286 | 201606	2437956	8718659	23027790	9417789	0.60091
	AT5G44100	casein kinase I-like 7 | Chr5:17749454-17752285 REVERSE LENGTH=476 | 201606	1036782	2381069	7199189	308280	0.600437
	AT5G10010	myosin-H heavy protein | Chr5:3128098-3131452 FORWARD LENGTH=434 | 201606	16102380	26701470	15674730	3064480	0.599833
	AT2G32000	DNA topoisomerase%2C type IA%2C core | Chr2:13615999-13621563 REVERSE LENGTH=865 | 201606	4635613	7922224	15803210	8108897	0.599759
	AT1G66750	CDK-activating kinase 4 | Chr1:24894775-24897015 FORWARD LENGTH=348 | 201606	995161	1303630	2178367	236139	0.59904
	AT3G28500	60S acidic ribosomal protein family | Chr3:10682204-10682551 FORWARD LENGTH=115 | 201606	575987600	1158602000	492397700	36808330	0.598639
	AT3G02560	Ribosomal protein S7e family protein | Chr3:542341-543168 FORWARD LENGTH=191 | 201606	21377580	41274940	76668650	48085960	0.59717
	AT1G76150	enoyl-CoA hydratase 2 | Chr1:28575236-28577637 REVERSE LENGTH=309 | 201606	119820800	210811600	117559400	1600549	0.596889
	AT5G50930	Histone superfamily protein | Chr5:20722069-20724317 FORWARD LENGTH=242 | 201606	5477864	9653450	5056076	862010	0.596334
	AT5G45810	CBL-interacting protein kinase 19 | Chr5:18584942-18586393 FORWARD LENGTH=483 | 201606	24039430	34220170	23680930	10989510	0.596288
	AT1G33120	Ribosomal protein L6 family | Chr1:12010986-12012223 FORWARD LENGTH=194 | 201606	196260700	851482600	740475400	971208100	0.596241
	AT2G17265	homoserine kinase | Chr2:7508606-7509718 FORWARD LENGTH=370 | 201606	109404700	263603300	78619660	13233060	0.595379
	AT1G01290	cofactor of nitrate reductase and xanthine dehydrogenase 3 | Chr1:114299-115296 FORWARD LENGTH=270 | 201606	797959	3333929	12017790	1336347	0.594261
	AT5G60760	P-loop containing nucleoside triphosphate hydrolases superfamily protein | Chr5:24438465-24442004 FORWARD LENGTH=738 | 201606	519640	836556	1978544	511582	0.592884
	AT5G15270	RNA-binding KH domain-containing protein | Chr5:4958738-4960947 FORWARD LENGTH=548 | 201606	10616440	15211610	10696290	4003887	0.592491
	AT1G76630	Tetratricopeptide repeat (TPR)-like superfamily protein | Chr1:28759699-28765042 FORWARD LENGTH=1140 | 201606	14758770	21325840	16334490	2886972	0.592383
	AT5G09680	reduced lateral root formation | Chr5:2999362-3000185 REVERSE LENGTH=211 | 201606	3436713	4134111	3653245	2105902	0.591714
	AT5G65260	RNA-binding (RRM/RBD/RNP motifs) family protein | Chr5:26080501-26082984 REVERSE LENGTH=220 | 201606	6361420	9838664	6829865	534598	0.590227
	AT1G80930	MIF4G domain-containing protein / MA3 domain-containing protein | Chr1:30405774-30409499 REVERSE LENGTH=900 | 201606	4420322	9473699	26636730	6355765	0.59014
	AT1G78060	Glycosyl hydrolase family protein | Chr1:29349796-29352868 REVERSE LENGTH=767 | 201606	4774605	7066418	16046590	3305100	0.590051
	AT4G10480	Nascent polypeptide-associated complex (NAC)%2C alpha subunit family protein | Chr4:6478089-6479079 REVERSE LENGTH=212 | 201606	12427310	19903550	12687970	1150602	0.589421
	AT1G56110	NOP56-like pre RNA processing ribonucleoprotein | Chr1:20984544-20986893 REVERSE LENGTH=522 | 201606	9324375	12660850	25909350	7233894	0.588329
	AT5G39910	Pectin lyase-like superfamily protein | Chr5:15979412-15981671 REVERSE LENGTH=373 | 201606	70256710	147075900	155146300	171625200	0.588053
	AT1G74150	Galactose oxidase/kelch repeat superfamily protein | Chr1:27880528-27883626 FORWARD LENGTH=569 | 201606	20695730	38338520	17426090	4945324	0.587831
	AT2G26570	WEAK CHLOROPLAST MOVEMENT UNDER BLUE LIGHT-like protein (DUF827) | Chr2:11299565-11302076 FORWARD LENGTH=807 | 201606	5955845	7361450	7819963	2039490	0.58767
	AT2G37340	arginine/serine-rich zinc knuckle-containing protein 33 | Chr2:15670372-15672331 REVERSE LENGTH=290 | 201606	6835941	12805870	5747905	968861	0.583172
	AT5G52650	RNA binding Plectin/S10 domain-containing protein | Chr5:21355781-21357003 REVERSE LENGTH=179 | 201606	41298870	139543500	25019530	39660890	0.582878
	AT5G38640	NagB/RpiA/CoA transferase-like superfamily protein | Chr5:15468020-15470674 REVERSE LENGTH=642 | 201606	75812810	109030000	74973450	26486620	0.580757
	AT3G63490	Ribosomal protein L1p/L10e family | Chr3:23444269-23446020 FORWARD LENGTH=346 | 201606	2250283	3245984	7561007	757868	0.580624
	AT3G57490	Ribosomal protein S5 family protein | Chr3:21279824-21280887 REVERSE LENGTH=276 | 201606	4047704	12848990	41268320	10872470	0.580275
	AT1G31220	Formyl transferase | Chr1:11157064-11158408 FORWARD LENGTH=292 | 201606	3016274	4524931	3005025	698392	0.5797
	AT1G16210	coiled-coil protein | Chr1:5546352-5547447 REVERSE LENGTH=234 | 201606	40210340	72513170	34667670	4518720	0.578026
	AT2G16860	GCIP-interacting family protein | Chr2:7304139-7305959 REVERSE LENGTH=298 | 201606	697674	1421259	4358113	670149	0.577443
	AT4G32630	ArfGap/RecO-like zinc finger domain-containing protein | Chr4:15738315-15741412 FORWARD LENGTH=627 | 201606	11838960	19953990	10321450	3085046	0.57561
	AT3G59350	Protein kinase superfamily protein | Chr3:21932930-21934883 FORWARD LENGTH=408 | 201606	1957390	3439971	4237079	4137703	0.57503
	AT3G07690	6-phosphogluconate dehydrogenase family protein | Chr3:2457232-2459378 FORWARD LENGTH=466 | 201606	2399244	2808176	4690327	1875010	0.574682
	AT1G58060	RNA helicase family protein | Chr1:21489480-21501775 REVERSE LENGTH=1459 | 201606	13198050	15977200	16259320	5187968	0.574435
	AT1G66070	Translation initiation factor eIF3 subunit | Chr1:24596194-24597520 REVERSE LENGTH=226 | 201606	52709050	91652920	47224940	3422183	0.574214
	AT1G74210	PLC-like phosphodiesterases superfamily protein | Chr1:27910396-27912785 FORWARD LENGTH=392 | 201606	51901960	74315910	49839220	20343960	0.574047
	AT4G12340	copper ion binding protein | Chr4:7321492-7322004 REVERSE LENGTH=170 | 201606	3854961	6095949	3530780	4087658	0.572158
	AT2G15400	DNA-directed RNA polymerase family protein | Chr2:6713022-6714386 FORWARD LENGTH=319 | 201606	5285184	7217836	6258787	628198	0.570848
	AT2G45810	DEA(D/H)-box RNA helicase family protein | Chr2:18859836-18862318 FORWARD LENGTH=528 | 201606	8472060	16579400	6528037	1167131	0.569884
	AT1G27900	RNA helicase family protein | Chr1:9715615-9720346 REVERSE LENGTH=700 | 201606	3329346	4558281	3910435	382800	0.569274
	AT1G15280	CASC3/Barentsz eIF4AIII binding protein | Chr1:5252538-5256214 FORWARD LENGTH=584 | 201606	1162920	1838923	1154459	15323.2	0.566162
	AT1G16610	arginine/serine-rich 45 | Chr1:5675925-5678686 REVERSE LENGTH=414 | 201606	11885190	18589290	42606800	17291080	0.565562
	AT3G18140	Transducin/WD40 repeat-like superfamily protein | Chr3:6212743-6214567 REVERSE LENGTH=305 | 201606	863006	2682191	9465028	2139345	0.565452
	AT3G60770	Ribosomal protein S13/S15 | Chr3:22460525-22461656 REVERSE LENGTH=151 | 201606	41274940	141599000	207182800	193605900	0.564865
	AT5G25980	glucoside glucohydrolase 2 | Chr5:9072730-9075477 FORWARD LENGTH=547 | 201606	284235400	475262200	253214800	25932630	0.563201
	AT1G79730	hydroxyproline-rich glycoprotein family protein | Chr1:30000743-30003969 REVERSE LENGTH=589 | 201606	1675059	2301846	5663596	915627	0.558936
	ATCG00380	chloroplast ribosomal protein S4 | ChrC:45223-45828 REVERSE LENGTH=201 | 201606	126902	861014	4277893	239638	0.556258
	AT1G53070	Legume lectin family protein | Chr1:19778371-19779189 FORWARD LENGTH=272 | 201606	5000388	6302279	12906450	4647079	0.554891
	AT3G12480	nuclear factor Y%2C subunit C11 | Chr3:3958065-3960278 FORWARD LENGTH=293 | 201606	2726425	3108664	5084026	1294263	0.553749
	AT2G42010	phospholipase D beta 1 | Chr2:17533018-17537990 REVERSE LENGTH=1083 | 201606	19520060	38383250	49679370	48485110	0.553697
	AT2G43230	Protein kinase superfamily protein | Chr2:17966475-17968446 FORWARD LENGTH=406 | 201606	3419403	7892436	12266420	10563010	0.553541
	AT5G16660	Low-density receptor-like protein | Chr5:5465699-5467006 REVERSE LENGTH=168 | 201606	1683873	10910980	40886090	12815600	0.552907
	AT5G04510	3'-phosphoinositide-dependent protein kinase 1 | Chr5:1287235-1289681 FORWARD LENGTH=491 | 201606	2745018	4050313	2576099	633707	0.551856
	AT5G58410	HEAT/U-box domain-containing protein | Chr5:23609663-23617343 FORWARD LENGTH=1860 | 201606	30301120	37353180	36201680	8303724	0.549968
	AT1G69250	Nuclear transport factor 2 (NTF2) family protein with RNA binding (RRM-RBD-RNP motifs) domain-containing protein | Chr1:26033163-26035301 FORWARD LENGTH=427 | 201606	36093210	54345510	33182840	7477779	0.549481
	AT3G46560	Tim10/DDP family zinc finger protein | Chr3:17138632-17139301 FORWARD LENGTH=93 | 201606	253498000	528282300	166163400	26578940	0.545801
	AT5G47010	RNA helicase | Chr5:19072009-19078856 FORWARD LENGTH=1254 | 201606	67639620	88422400	69578560	21890620	0.545766
	AT1G05020	ENTH/ANTH/VHS superfamily protein | Chr1:1435384-1437345 REVERSE LENGTH=653 | 201606	2825260	5026248	11468820	5948264	0.545414
	AT1G76010	Alba DNA/RNA-binding protein | Chr1:28528505-28530488 REVERSE LENGTH=350 | 201606	316427100	594569100	229027200	65227000	0.545268
	AT5G27000	kinesin 4 | Chr5:9498099-9502951 FORWARD LENGTH=987 | 201606	69624790	82590340	69577100	43319270	0.544571
	AT2G39390	Ribosomal L29 family protein | Chr2:16450803-16451762 REVERSE LENGTH=123 | 201606	88734780	337249400	27464710	67351120	0.544368
	AT2G03980	GDSL-like Lipase/Acylhydrolase superfamily protein | Chr2:1260907-1262408 FORWARD LENGTH=367 | 201606	22025100	39434970	16736850	1526171	0.538428
	AT1G51240	Plant self-incompatibility protein S1 family | Chr1:19000509-19000928 REVERSE LENGTH=139 | 201606	8242528	20706530	67775070	23216820	0.538163
	AT5G16780	SART-1 family | Chr5:5517784-5521566 REVERSE LENGTH=820 | 201606	10973020	16589160	9575135	2805917	0.537948
	AT3G51880	high mobility group B1 | Chr3:19247241-19248491 REVERSE LENGTH=178 | 201606	913586	1766394	636275	7246.21	0.536844
	AT4G24380	dihydrofolate reductase | Chr4:12612554-12613586 FORWARD LENGTH=234 | 201606	187823	428335	107097	67754.1	0.535961
	AT5G27740	ATPase family associated with various cellular activities (AAA) | Chr5:9823831-9826869 FORWARD LENGTH=354 | 201606	19112470	21724330	25826330	6330776	0.533478
	AT5G37720	ALWAYS EARLY 4 | Chr5:14981805-14983978 REVERSE LENGTH=288 | 201606	7679797	9474614	8997475	1641976	0.53325
	AT3G25050	xyloglucan endotransglucosylase/hydrolase 3 | Chr3:9126872-9128218 FORWARD LENGTH=290 | 201606	6994100	10794400	34709980	5752735	0.532946
	AT5G47435	formyltetrahydrofolate deformylase | Chr5:19241779-19243424 FORWARD LENGTH=323 | 201606	1912393	2502085	2139803	185147	0.53187
	ATCG00160	ribosomal protein S2 | ChrC:15013-15723 REVERSE LENGTH=236 | 201606	397373	1845742	9940198	1089224	0.527839
	AT5G65220	Ribosomal L29 family protein | Chr5:26061301-26062506 FORWARD LENGTH=173 | 201606	1183061	2280406	788486	568155	0.527669
	AT1G20960	U5 small nuclear ribonucleoprotein helicase | Chr1:7302591-7309914 REVERSE LENGTH=2171 | 201606	175617900	212864400	202643700	45559340	0.52736
	AT3G25150	Nuclear transport factor 2 (NTF2) family protein with RNA binding (RRM-RBD-RNP motifs) domain-containing protein | Chr3:9157161-9159362 REVERSE LENGTH=488 | 201606	14226970	18207770	15160090	3135955	0.526996
	AT2G46610	RNA-binding (RRM/RBD/RNP motifs) family protein | Chr2:19136769-19138492 REVERSE LENGTH=250 | 201606	1864714	2888078	10354320	916063	0.526895
	AT2G16940	Splicing factor%2C CC1-like protein | Chr2:7342869-7347052 REVERSE LENGTH=561 | 201606	4321162	4688154	5944960	2050992	0.525416
	AT5G13510	Ribosomal protein L10 family protein | Chr5:4341294-4341956 FORWARD LENGTH=220 | 201606	821724	3826341	14739260	5227742	0.524011
	AT4G27500	proton pump interactor 1 | Chr4:13743614-13745900 FORWARD LENGTH=612 | 201606	206698900	322908800	173367600	194397000	0.523651
	AT3G26020	Protein phosphatase 2A regulatory B subunit family protein | Chr3:9514363-9516585 FORWARD LENGTH=510 | 201606	21182370	29285740	19894230	4771649	0.522814
	AT2G02740	ssDNA-binding transcriptional regulator | Chr2:769389-770993 FORWARD LENGTH=268 | 201606	2827497	3043198	4898805	1492751	0.522531
	AT5G21160	LA RNA-binding protein | Chr5:7199191-7203879 REVERSE LENGTH=826 | 201606	6962968	8646523	6991980	2819282	0.522467
	AT3G05560	Ribosomal L22e protein family | Chr3:1614641-1615204 FORWARD LENGTH=124 | 201606	156998000	345673200	160698500	263521100	0.521354
	AT1G75990	PAM domain (PCI/PINT associated module) protein | Chr1:28524623-28526718 REVERSE LENGTH=487 | 201606	27499020	38298050	24923760	7908857	0.520961
	AT3G49601	pre-mRNA-splicing factor | Chr3:18387504-18389279 REVERSE LENGTH=591 | 201606	1353579	3199577	11223680	3723967	0.520624
	AT1G55520	TATA binding protein 2 | Chr1:20726150-20727483 REVERSE LENGTH=200 | 201606	238447	513518	2239301	335574	0.519827
	AT3G15190	chloroplast 30S ribosomal protein S20 | Chr3:5116216-5117412 FORWARD LENGTH=202 | 201606	2960233	6018980	1994490	2377735	0.519737
	AT5G46280	Minichromosome maintenance (MCM2/3/5) family protein | Chr5:18769902-18773606 REVERSE LENGTH=776 | 201606	3174115	5243038	20840980	2235550	0.517934
	AT4G24690	ubiquitin-associated (UBA)/TS-N domain-containing protein / octicosapeptide/Phox/Bemp1 (PB1) domain-containing protein | Chr4:12741191-12744202 FORWARD LENGTH=704 | 201606	5918609	7162622	15324360	6291093	0.516926
	AT2G32810	beta galactosidase 9 | Chr2:13919410-13925325 REVERSE LENGTH=887 | 201606	3908491	4924183	3702294	1815240	0.51442
	AT3G54540	general control non-repressible 4 | Chr3:20190393-20192564 FORWARD LENGTH=723 | 201606	108840600	134334100	115530700	29461440	0.514145
	AT2G40620	Basic-leucine zipper (bZIP) transcription factor family protein | Chr2:16954804-16956872 REVERSE LENGTH=367 | 201606	72231480	91700020	69497700	28034810	0.513059
	AT2G39260	regulator of nonsense transcripts UPF2 | Chr2:16392288-16399588 REVERSE LENGTH=1181 | 201606	31496820	47190270	26283920	6155702	0.512575
	AT1G28305	Plant self-incompatibility protein S1 family | Chr1:9905026-9905439 REVERSE LENGTH=137 | 201606	47194000	175540800	227385100	250282100	0.510352
	AT4G21710	DNA-directed RNA polymerase family protein | Chr4:11535684-11542200 REVERSE LENGTH=1188 | 201606	21083680	26708740	22307660	3288623	0.508626
	AT3G25520	ribosomal protein L5 | Chr3:9269573-9271327 REVERSE LENGTH=301 | 201606	143870400	249187000	100470600	18687970	0.508172
	ATCG00810	ribosomal protein L22 | ChrC:83467-83949 REVERSE LENGTH=160 | 201606	82274.8	556192	3088018	651395	0.50742
	AT5G18320	ARM repeat superfamily protein | Chr5:6064431-6066186 REVERSE LENGTH=458 | 201606	1408726	1519365	1989283	517842	0.506927
	AT5G42920	THO complex%2C subunit 5 | Chr5:17206310-17209522 REVERSE LENGTH=819 | 201606	283780	2555234	17612050	1812826	0.506913
	AT1G67540	transmembrane protein | Chr1:25311496-25312351 REVERSE LENGTH=255 | 201606	2971555	3642303	3100432	820176	0.504896
	AT2G30800	helicase in vascular tissue and tapetum | Chr2:13120585-13126635 REVERSE LENGTH=1299 | 201606	1734855	2700029	1504219	1854815	0.504591
	AT3G07660	flocculation protein (DUF1296) | Chr3:2445275-2450372 REVERSE LENGTH=841 | 201606	9298612	15235750	6789826	1850681	0.503776
	AT3G12170	Chaperone DnaJ-domain superfamily protein | Chr3:3881021-3882655 FORWARD LENGTH=262 | 201606	2480972	6216558	899951	157733	0.502857
	AT5G20710	beta-galactosidase 7 | Chr5:7010536-7013994 FORWARD LENGTH=826 | 201606	39121870	49118500	39183340	10465030	0.502697
	AT3G44590	60S acidic ribosomal protein family | Chr3:16163983-16164658 FORWARD LENGTH=111 | 201606	15327340	23427770	12528720	811825	0.502649
	AT4G19500	nucleoside-triphosphatase/transmembrane receptor/nucleotide binding/ATP binding protein | Chr4:10625787-10630140 FORWARD LENGTH=1309 | 201606	793505	1520688	5511001	1723573	0.502139
	AT5G08560	transducin family protein / WD-40 repeat family protein | Chr5:2771104-2773827 REVERSE LENGTH=589 | 201606	16488090	21302970	16150610	3421356	0.501399
	AT5G05620	gamma-tubulin complex protein 2 | Chr5:1679340-1681719 FORWARD LENGTH=474 | 201606	70688850	131802200	43519970	21097850	0.499928
	AT1G06760	winged-helix DNA-binding transcription factor family protein | Chr1:2076687-2077616 REVERSE LENGTH=274 | 201606	822773	2678692	1265969	2451877	0.497663
	AT4G24680	modifier of snc1 | Chr4:12733425-12739737 FORWARD LENGTH=1427 | 201606	28804750	45537490	21447090	6525844	0.497465
	AT5G12190	RNA-binding (RRM/RBD/RNP motifs) family protein | Chr5:3940731-3941105 REVERSE LENGTH=124 | 201606	1592075	1689549	3488194	381279	0.495253
	AT5G47190	Ribosomal protein L19 family protein | Chr5:19164432-19166064 REVERSE LENGTH=229 | 201606	988017	2140780	567369	756385	0.494099
	AT3G18500	DNAse I-like superfamily protein | Chr3:6352544-6355297 FORWARD LENGTH=448 | 201606	1086058	1925931	9724406	1131085	0.493258
	AT3G54400	Eukaryotic aspartyl protease family protein | Chr3:20140291-20142599 REVERSE LENGTH=425 | 201606	14326980	22255750	10596790	4605008	0.491205
	AT5G47620	RNA-binding (RRM/RBD/RNP motifs) family protein | Chr5:19302548-19304278 REVERSE LENGTH=431 | 201606	2603585	3588769	2142897	1283882	0.490115
	AT5G09440	EXORDIUM like 4 | Chr5:2938397-2939233 FORWARD LENGTH=278 | 201606	5983241	8446212	5073414	980879	0.489383
	AT3G57150	homologue of NAP57 | Chr3:21154255-21155952 REVERSE LENGTH=565 | 201606	5638734	6471403	19711780	2830091	0.488681
	AT1G79350	RING/FYVE/PHD zinc finger superfamily protein | Chr1:29844829-29853215 REVERSE LENGTH=1295 | 201606	24247150	25126950	31126730	13634140	0.488512
	AT1G54080	oligouridylate-binding protein 1A | Chr1:20183923-20186824 REVERSE LENGTH=426 | 201606	8065273	10611630	7392658	1773968	0.488483
	AT3G12640	RNA binding (RRM/RBD/RNP motifs) family protein | Chr3:4014455-4017675 FORWARD LENGTH=662 | 201606	600259	1527476	174906	16823.7	0.488387
	AT2G10940	Bifunctional inhibitor/lipid-transfer protein/seed storage 2S albumin superfamily protein | Chr2:4311160-4312035 REVERSE LENGTH=291 | 201606	516782	999036	3763852	1263032	0.487819
	AT5G63260	Zinc finger C-x8-C-x5-C-x3-H type family protein | Chr5:25361900-25364453 FORWARD LENGTH=435 | 201606	13351510	25235580	7527278	2568527	0.485287
	AT3G06610	DNA-binding enhancer protein-like protein | Chr3:2060837-2061845 FORWARD LENGTH=115 | 201606	11232580	21570300	6112497	1580623	0.483907
	AT1G20220	Alba DNA/RNA-binding protein | Chr1:7005090-7007285 REVERSE LENGTH=315 | 201606	162599000	308316300	90639470	33038520	0.483667
	AT2G31830	endonuclease/exonuclease/phosphatase family protein | Chr2:13532905-13537665 REVERSE LENGTH=1144 | 201606	75391220	89822840	69048120	48439880	0.482464
	AT4G18040	eukaryotic translation initiation factor 4E | Chr4:10016724-10018151 REVERSE LENGTH=235 | 201606	33024300	40413670	33126240	7515419	0.482195
	AT2G22690	zinc ion binding protein | Chr2:9649820-9650965 REVERSE LENGTH=381 | 201606	1921306	2062575	5763615	683497	0.481525
	AT2G41630	transcription factor IIB | Chr2:17355555-17357400 REVERSE LENGTH=312 | 201606	879495	1138128	3342143	1166786	0.477879
	AT1G16760	kinase with adenine nucleotide alpha hydrolases-like domain-containing protein | Chr1:5734234-5737401 FORWARD LENGTH=762 | 201606	12338080	30736350	37631660	42747940	0.474616
	AT2G31800	Integrin-linked protein kinase family | Chr2:13520605-13523646 REVERSE LENGTH=476 | 201606	2083769	4693155	10736450	7450399	0.474187
	AT4G20850	tripeptidyl peptidase ii | Chr4:11160935-11169889 REVERSE LENGTH=1380 | 201606	1143487000	1751477000	827766200	123062000	0.471335
	AT3G04630	WVD2-like 1 | Chr3:1259231-1260652 FORWARD LENGTH=287 | 201606	13521770	19321240	10685970	2211362	0.471077
	AT2G44050	6%2C7-dimethyl-8-ribityllumazine synthase / DMRL synthase / lumazine synthase / riboflavin synthase | Chr2:18224304-18225917 FORWARD LENGTH=227 | 201606	59207930	104205800	34789270	723255	0.470791
	AT5G50320	radical SAM domain-containing protein / GCN5-related N-acetyltransferase (GNAT) family protein | Chr5:20481200-20484811 REVERSE LENGTH=565 | 201606	40911190	52594300	38376000	3725419	0.470202
	AT1G49950	telomere repeat binding factor 1 | Chr1:18494439-18496713 REVERSE LENGTH=300 | 201606	221606	756884	4175720	1211040	0.469445
	AT3G11250	Ribosomal protein L10 family protein | Chr3:3521453-3522826 FORWARD LENGTH=323 | 201606	25294220	27873120	32478200	1450782	0.467128
	AT2G17560	high mobility group B4 | Chr2:7642486-7643468 REVERSE LENGTH=138 | 201606	14653.4	608019	5549089	993788	0.464753
	AT1G49740	PLC-like phosphodiesterases superfamily protein | Chr1:18407728-18409468 FORWARD LENGTH=359 | 201606	3892205	6060885	2666918	945908	0.464624
	AT1G48020	pectin methylesterase inhibitor 1 | Chr1:17716234-17716764 REVERSE LENGTH=176 | 201606	216641200	340787800	146328800	51221260	0.464342
	AT5G64370	beta-ureidopropionase | Chr5:25739264-25741031 FORWARD LENGTH=408 | 201606	115331700	180045600	79620750	1361329	0.462992
	AT1G24706	THO2 | Chr1:8742210-8755243 FORWARD LENGTH=1804 | 201606	2477004	21103720	77515590	43179700	0.461913
	AT1G04480	Ribosomal protein L14p/L23e family protein | Chr1:1216110-1217257 FORWARD LENGTH=140 | 201606	162368100	540314900	588129700	755787800	0.461507
	AT5G35180	ENHANCED DISEASE RESISTANCE protein (DUF1336) | Chr5:13424538-13432787 FORWARD LENGTH=778 | 201606	52723520	79289160	85524070	95824860	0.461206
	AT4G35890	winged-helix DNA-binding transcription factor family protein | Chr4:16997433-17000410 FORWARD LENGTH=523 | 201606	15036850	17967990	15071030	2584042	0.460643
	AT1G78400	Pectin lyase-like superfamily protein | Chr1:29498281-29499682 REVERSE LENGTH=404 | 201606	7206101	9617776	11824260	11736640	0.45988
	AT2G43750	O-acetylserine (thiol) lyase B | Chr2:18129604-18132322 REVERSE LENGTH=392 | 201606	26751970	76344990	1551051	879311	0.459853
	AT4G29380	protein kinase family protein / WD-40 repeat family protein | Chr4:14458822-14464692 FORWARD LENGTH=1494 | 201606	1077676	3133388	11588400	5653606	0.459216
	AT3G45030	Ribosomal protein S10p/S20e family protein | Chr3:16471606-16472312 REVERSE LENGTH=124 | 201606	62952380	131148600	24469420	9223722	0.454748
	AT3G23390	Zinc-binding ribosomal protein family protein | Chr3:8375427-8376224 FORWARD LENGTH=105 | 201606	6737198	18419220	645506	650398	0.453951
	AT1G02980	cullin 2 | Chr1:677869-681212 FORWARD LENGTH=742 | 201606	423926	765786	4340029	1031434	0.452581
	AT3G19460	Reticulon family protein | Chr3:6747600-6748904 FORWARD LENGTH=200 | 201606	66686.3	810732	4344601	1785038	0.452168
	AT3G07010	Pectin lyase-like superfamily protein | Chr3:2212973-2216306 REVERSE LENGTH=416 | 201606	20104.7	515757	4461519	1068907	0.451704
	AT4G13240	RHO guanyl-nucleotide exchange factor 9 | Chr4:7680153-7682414 FORWARD LENGTH=517 | 201606	24078790	34402170	17739810	10935120	0.451218
	AT4G31880	transcriptional regulator | Chr4:15419435-15423939 REVERSE LENGTH=873 | 201606	26131380	43416400	15467160	2560871	0.451016
	AT3G14010	CTC-interacting domain 4 | Chr3:4637164-4640691 FORWARD LENGTH=595 | 201606	1341534	1315440	2099887	814868	0.45012
	AT3G01230	splicing regulatory glutamine/lysine-rich-like protein | Chr3:76937-77317 REVERSE LENGTH=126 | 201606	12694770	22364580	147753100	27929400	0.449303
	AT1G27540	F-box protein (DUF295) | Chr1:9566608-9567849 REVERSE LENGTH=413 | 201606	1307486	2168151	789028	495511	0.447817
	AT3G44110	DNAJ homologue 3 | Chr3:15869115-15871059 REVERSE LENGTH=420 | 201606	46632250	61737200	37670520	13147790	0.447425
	AT5G47040	lon protease 2 | Chr5:19093356-19098678 REVERSE LENGTH=888 | 201606	825192	1341323	3888740	2057255	0.446732
	AT5G63870	serine/threonine phosphatase 7 | Chr5:25561336-25562908 REVERSE LENGTH=413 | 201606	24746630	30851610	22854520	1320568	0.446023
	AT3G63095	Tetratricopeptide repeat (TPR)-like superfamily protein | Chr3:23315506-23316258 FORWARD LENGTH=250 | 201606	15584510	20702640	21455780	23848600	0.445144
	AT5G15870	glycosyl hydrolase family 81 protein | Chr5:5182641-5184878 REVERSE LENGTH=745 | 201606	2623324	7391652	3806956	7280811	0.444928
	AT3G55070	LisH/CRA/RING-U-box domains-containing protein | Chr3:20408377-20410887 FORWARD LENGTH=418 | 201606	40796230	60229270	28500190	3863703	0.44485
	AT2G34970	Trimeric LpxA-like enzyme | Chr2:14746340-14748532 FORWARD LENGTH=730 | 201606	85202600	114240800	67644300	17291590	0.443551
	AT1G61620	phosphoinositide binding protein | Chr1:22737653-22739209 FORWARD LENGTH=310 | 201606	1773360	2282124	9656620	2652163	0.443418
	AT3G07810	RNA-binding (RRM/RBD/RNP motifs) family protein | Chr3:2492875-2495052 FORWARD LENGTH=494 | 201606	7564029	7357386	12108150	4657392	0.443225
	AT1G07910	RNAligase | Chr1:2446712-2454386 FORWARD LENGTH=1104 | 201606	20839150	27342080	16801660	6512931	0.44306
	AT4G36350	purple acid phosphatase 25 | Chr4:17173737-17175857 REVERSE LENGTH=466 | 201606	49039880	64237880	39139790	22790340	0.442414
	AT2G17890	calcium-dependent protein kinase 16 | Chr2:7769885-7772627 REVERSE LENGTH=571 | 201606	495385	3852443	8662582	7482518	0.442342
	AT5G22780	Adaptor protein complex AP-2%2C alpha subunit | Chr5:7590100-7597828 REVERSE LENGTH=1013 | 201606	174436800	457390300	13646330	1684886	0.441711
	AT2G33775	ralf-like 19 | Chr2:14288546-14288878 FORWARD LENGTH=110 | 201606	121355000	117341900	255031800	77826260	0.436678
	AT3G50000	casein kinase II%2C alpha chain 2 | Chr3:18534487-18536743 FORWARD LENGTH=403 | 201606	5248573	7656921	3611117	1003920	0.436187
	AT1G09620	ATP binding/leucine-tRNA ligases/aminoacyl-tRNA ligase | Chr1:3113077-3116455 REVERSE LENGTH=1091 | 201606	371097900	456300800	334949700	38178270	0.435225
	AT1G51510	RNA-binding (RRM/RBD/RNP motifs) family protein | Chr1:19103072-19104753 REVERSE LENGTH=202 | 201606	20194520	26129350	16091620	11337450	0.432921
	AT1G77840	Translation initiation factor IF2/IF5 | Chr1:29269087-29270400 FORWARD LENGTH=437 | 201606	17916020	26632570	11793010	1931967	0.431305
	AT3G23400	Plastid-lipid associated protein PAP / fibrillin family protein | Chr3:8376636-8378225 REVERSE LENGTH=284 | 201606	2078849	2295244	3588513	2653844	0.431102
	AT3G04620	Alba DNA/RNA-binding protein | Chr3:1255660-1256739 REVERSE LENGTH=164 | 201606	800540400	1420512000	381145600	90646140	0.430774
	AT3G54860	Sec1/munc18-like (SM) proteins superfamily | Chr3:20324286-20329841 REVERSE LENGTH=592 | 201606	5361952	5249697	6795673	3996517	0.430693
	AT5G52040	RNA-binding (RRM/RBD/RNP motifs) family protein | Chr5:21131081-21133318 FORWARD LENGTH=356 | 201606	20298000	35462430	9790152	564161	0.429859
	AT1G29030	Apoptosis inhibitory protein 5 (API5) | Chr1:10129201-10133697 REVERSE LENGTH=556 | 201606	332564	299539	1017745	70875.8	0.429201
	AT2G39590	40S ribosomal protein S15a | Chr2:16517588-16518247 REVERSE LENGTH=130 | 201606	1114230	6868111	150121200	12591390	0.429084
	AT5G47690	binding protein | Chr5:19317899-19327014 FORWARD LENGTH=1605 | 201606	1193312	1307490	3831941	1455197	0.42781
	AT2G24050	MIF4G domain-containing protein / MA3 domain-containing protein | Chr2:10225500-10228456 REVERSE LENGTH=747 | 201606	58426280	74141670	48413350	9786777	0.427401
	AT3G17660	ARF-GAP domain 15 | Chr3:6037717-6039092 FORWARD LENGTH=232 | 201606	33155170	45287980	24389630	11193280	0.427176
	AT5G45875	SCR-like 27 | Chr5:18608457-18608911 REVERSE LENGTH=93 | 201606	11560850	14427360	9633026	3407126	0.426476
	AT3G16380	poly(A) binding protein 6 | Chr3:5558676-5560993 REVERSE LENGTH=537 | 201606	17955440	18236240	22028460	5004853	0.426257
	AT5G24165	hypothetical protein | Chr5:8188622-8189087 FORWARD LENGTH=75 | 201606	209688	236183	2801183	152227	0.426249
	AT1G18690	Galactosyl transferase GMA12/MNN10 family protein | Chr1:6435153-6436694 FORWARD LENGTH=513 | 201606	1057554	3421871	429706	1831542	0.425053
	AT4G31200	SWAP (Suppressor-of-White-APricot)/surp RNA-binding domain-containing protein | Chr4:15162323-15164568 REVERSE LENGTH=650 | 201606	2596496	3465477	1960531	564850	0.423274
	AT4G20830	FAD-binding Berberine family protein | Chr4:11155486-11157577 FORWARD LENGTH=570 | 201606	7554874	7846711	8115033	3645732	0.421824
	AT3G19230	Leucine-rich repeat (LRR) family protein | Chr3:6661088-6663519 REVERSE LENGTH=519 | 201606	75582430	181677100	134938400	212723300	0.420198
	AT2G39700	expansin A4 | Chr2:16544246-16545434 REVERSE LENGTH=257 | 201606	273782	238709	1693711	61705.7	0.420174
	AT5G63550	DEK domain-containing chromatin associated protein | Chr5:25444805-25447934 FORWARD LENGTH=530 | 201606	25987870	34842250	19416860	2381142	0.419021
	AT1G74280	alpha/beta-Hydrolases superfamily protein | Chr1:27929758-27931126 FORWARD LENGTH=372 | 201606	102992	249813	1082471	521767	0.418571
	AT3G05090	Transducin/WD40 repeat-like superfamily protein | Chr3:1418573-1422723 REVERSE LENGTH=753 | 201606	17909040	24289730	13018300	6750444	0.417551
	AT5G20000	AAA-type ATPase family protein | Chr5:6756915-6759550 FORWARD LENGTH=419 | 201606	4524057	4634921	5120422	1550522	0.414499
	AT4G35950	RAC-like 6 | Chr4:17024051-17025514 REVERSE LENGTH=197 | 201606	4504781	10175420	1835401	4146963	0.411524
	AT3G61560	Reticulon family protein | Chr3:22777918-22779171 FORWARD LENGTH=253 | 201606	13263270	43717280	44141720	62432900	0.410914
	AT2G33840	Tyrosyl-tRNA synthetase%2C class Ib%2C bacterial/mitochondrial | Chr2:14315011-14317329 FORWARD LENGTH=385 | 201606	40359080	61666330	23538380	6557620	0.410413
	AT1G28306	Plant self-incompatibility protein S1 family | Chr1:9907202-9907615 REVERSE LENGTH=137 | 201606	39669770	160335800	170889600	239898600	0.409622
	AT4G16830	Hyaluronan / mRNA binding family | Chr4:9470621-9472308 FORWARD LENGTH=355 | 201606	31593940	50024580	16776130	2280937	0.407042
	AT3G62240	RING/U-box superfamily protein | Chr3:23033592-23036653 REVERSE LENGTH=812 | 201606	51909650	71240810	35673970	9388107	0.405296
	AT1G04450	ROP-interactive CRIB motif-containing protein 3 | Chr1:1209006-1209853 FORWARD LENGTH=220 | 201606	16012410	24023230	9487564	2954937	0.405289
	AT1G75350	Ribosomal protein L31 | Chr1:28272163-28272687 FORWARD LENGTH=144 | 201606	340608	815763	2916387	1717694	0.404411
	AT4G29220	phosphofructokinase 1 | Chr4:14403621-14406071 REVERSE LENGTH=473 | 201606	9025277	25099630	59918270	48476110	0.403682
	AT3G15000	cobalt ion binding protein | Chr3:5050321-5052121 FORWARD LENGTH=395 | 201606	10962140	12902500	9369788	4431144	0.403662
	AT1G23750	Nucleic acid-binding%2C OB-fold-like protein | Chr1:8400638-8401171 FORWARD LENGTH=137 | 201606	79152940	107654000	54770820	14694430	0.402743
	AT1G61690	phosphoinositide binding protein | Chr1:22782825-22786782 REVERSE LENGTH=1171 | 201606	15803020	23208000	9393954	1686052	0.39831
	AT1G18450	actin-related protein 4 | Chr1:6348199-6351766 FORWARD LENGTH=441 | 201606	8111372	7710814	12905530	6671801	0.397498
	AT5G55670	RNA-binding (RRM/RBD/RNP motifs) family protein | Chr5:22544669-22546801 REVERSE LENGTH=710 | 201606	1074255	1157199	1093667	106229	0.396771
	AT3G19090	RNA-binding protein | Chr3:6601466-6603709 FORWARD LENGTH=455 | 201606	53590740	72212210	36841690	9984377	0.395565
	AT4G30330	Small nuclear ribonucleoprotein family protein | Chr4:14836773-14837919 REVERSE LENGTH=88 | 201606	2976048	2649945	4988943	974248	0.393976
	AT3G50370	hypothetical protein | Chr3:18676436-18683863 REVERSE LENGTH=2156 | 201606	15682830	18800090	12966180	2542163	0.393306
	AT1G55325	RNA polymerase II transcription mediator | Chr1:20637594-20646875 FORWARD LENGTH=1921 | 201606	61396.2	643264	4105929	1977525	0.393196
	AT5G61980	ARF-GAP domain 1 | Chr5:24894472-24899178 FORWARD LENGTH=828 | 201606	5814055	15627640	34071520	29676200	0.393088
	AT3G09200	Ribosomal protein L10 family protein | Chr3:2823364-2825020 REVERSE LENGTH=320 | 201606	126102100	195876200	64570730	3177347	0.392573
	AT2G18740	Small nuclear ribonucleoprotein family protein | Chr2:8123334-8124710 FORWARD LENGTH=88 | 201606	11210620	10967590	13745700	1492815	0.392437
	AT1G02813	pectinesterase (Protein of unknown function%2C DUF538) | Chr1:620773-621222 FORWARD LENGTH=149 | 201606	26161470	70890860	118843600	122842800	0.39184
	AT5G09880	Splicing factor%2C CC1-like protein | Chr5:3081646-3085179 REVERSE LENGTH=527 | 201606	3474125	4550435	2470718	548824	0.391589
	AT1G17880	basic transcription factor 3 | Chr1:6152572-6153425 REVERSE LENGTH=165 | 201606	1220268	1103966	29856020	3679415	0.390317
	AT2G19740	Ribosomal protein L31e family protein | Chr2:8513577-8514346 FORWARD LENGTH=119 | 201606	69261860	141631300	229875700	230220800	0.390018
	AT4G26650	RNA-binding (RRM/RBD/RNP motifs) family protein | Chr4:13445552-13447592 FORWARD LENGTH=455 | 201606	4542109	8421460	1402271	316165	0.387996
	AT4G19150	Ankyrin repeat family protein | Chr4:10471578-10472677 REVERSE LENGTH=243 | 201606	1017320	1104990	980305	185880	0.387792
	AT4G10450	Ribosomal protein L6 family | Chr4:6463201-6464458 REVERSE LENGTH=194 | 201606	15976940	147150500	193087900	258975400	0.387608
	AT3G13990	dentin sialophosphoprotein%2C putative (DUF1296) | Chr3:4625708-4630383 REVERSE LENGTH=848 | 201606	108210	254846	0	0	0.386557
	AT3G52660	RNA-binding (RRM/RBD/RNP motifs) family protein | Chr3:19522598-19524735 FORWARD LENGTH=471 | 201606	3556841	4912821	2278724	654908	0.386274
	AT1G52930	Ribosomal RNA processing Brix domain protein | Chr1:19711261-19713103 FORWARD LENGTH=320 | 201606	0	120572	1033112	445762	0.385468
	AT3G52390	TatD related DNase | Chr3:19423105-19425183 REVERSE LENGTH=320 | 201606	21647550	25727690	17841070	2013061	0.385349
	AT1G24280	glucose-6-phosphate dehydrogenase 3 | Chr1:8609495-8612383 FORWARD LENGTH=599 | 201606	1403496	1596905	8731928	2928577	0.382735
	AT1G13460	Protein phosphatase 2A regulatory B subunit family protein | Chr1:4616504-4618180 FORWARD LENGTH=492 | 201606	9685491	10762370	8698962	3419651	0.382255
	AT2G24370	kinase with adenine nucleotide alpha hydrolases-like domain-containing protein | Chr2:10369979-10373063 REVERSE LENGTH=788 | 201606	55769290	62911200	48940310	18923180	0.382241
	AT1G04990	Zinc finger C-x8-C-x5-C-x3-H type family protein | Chr1:1419368-1421454 REVERSE LENGTH=404 | 201606	2184606	3378268	1131295	534562	0.381361
	AT1G15200	protein-protein interaction regulator family protein | Chr1:5228477-5231017 REVERSE LENGTH=423 | 201606	2313796	6015875	11936040	11193010	0.381141
	AT5G42890	sterol carrier protein 2 | Chr5:17194458-17195910 REVERSE LENGTH=123 | 201606	118431200	161795800	74702780	6696040	0.379502
	AT5G42950	GYF domain-containing protein | Chr5:17224436-17231044 FORWARD LENGTH=1714 | 201606	20344000	30482610	10732940	2069185	0.379133
	AT2G20790	clathrin adaptor complexes medium subunit family protein | Chr2:8950162-8952613 REVERSE LENGTH=613 | 201606	7110234	9139325	5005777	1165832	0.377569
	AT1G01090	pyruvate dehydrogenase E1 alpha | Chr1:47705-49166 REVERSE LENGTH=428 | 201606	523594500	575886500	482950600	42117780	0.376668
	AT3G13227	serine-rich protein-like protein | Chr3:4258028-4258363 FORWARD LENGTH=111 | 201606	18763630	23966830	13556460	7611750	0.375553
	AT5G08500	Transmembrane CLPTM1 family protein | Chr5:2748261-2751590 FORWARD LENGTH=590 | 201606	465996	1382512	303749	1017906	0.3739
	AT3G15160	AP-5 complex subunit zeta-1 | Chr3:5104582-5108279 FORWARD LENGTH=562 | 201606	3425694	3926948	2889249	396739	0.3722
	AT5G40950	ribosomal protein large subunit 27 | Chr5:16410866-16411845 FORWARD LENGTH=198 | 201606	0	253742	12446370	2877326	0.3701
	AT1G21640	NAD kinase 2 | Chr1:7588726-7592669 FORWARD LENGTH=985 | 201606	1420189	1284054	1914372	311848	0.367191
	AT3G18190	TCP-1/cpn60 chaperonin family protein | Chr3:6232226-6233836 FORWARD LENGTH=536 | 201606	563019700	767107500	340849900	51941120	0.365997
	AT5G18910	Protein kinase superfamily protein | Chr5:6306994-6309396 REVERSE LENGTH=511 | 201606	886394	1327520	2915308	2264833	0.364665
	AT4G11260	phosphatase-like protein | Chr4:6851515-6853719 REVERSE LENGTH=358 | 201606	5034195	3305027	587895900	114234500	0.36307
	AT1G01300	Eukaryotic aspartyl protease family protein | Chr1:117065-118522 FORWARD LENGTH=485 | 201606	763719	543468	8871413	1714943	0.362301
	AT5G38880	HAUS augmin-like complex subunit | Chr5:15563621-15568804 REVERSE LENGTH=796 | 201606	3597341	5414201	1752791	465123	0.362052
	AT3G06830	Plant invertase/pectin methylesterase inhibitor superfamily | Chr3:2154193-2156062 FORWARD LENGTH=568 | 201606	42039560	120647500	186910300	213407800	0.358511
	AT5G64220	Calmodulin-binding transcription activator protein with CG-1 and Ankyrin domain | Chr5:25686434-25691903 FORWARD LENGTH=1050 | 201606	11012760	10351410	13062170	5279773	0.358237
	AT5G20840	Phosphoinositide phosphatase family protein | Chr5:7061638-7068572 REVERSE LENGTH=831 | 201606	339321	1113018	9883683	4340959	0.357183
	AT2G07640	NAD(P)-binding Rossmann-fold superfamily protein | Chr2:3220739-3221422 FORWARD LENGTH=156 | 201606	3950370	2739093	11091040	986382	0.354044
	AT2G15430	DNA-directed RNA polymerase family protein | Chr2:6733661-6735482 FORWARD LENGTH=319 | 201606	30802090	35700700	24090400	5152613	0.351973
	AT5G24880	chromo domain cec-like protein | Chr5:8552743-8554074 FORWARD LENGTH=443 | 201606	109231100	165971500	47959360	10070050	0.348599
	AT3G11830	TCP-1/cpn60 chaperonin family protein | Chr3:3732734-3736156 FORWARD LENGTH=557 | 201606	960889900	1366824000	488002700	50620860	0.347715
	AT3G11270	Mov34/MPN/PAD-1 family protein | Chr3:3528989-3531317 FORWARD LENGTH=310 | 201606	7252424	6954068	7944121	1374487	0.347275
	AT1G08770	prenylated RAB acceptor 1.E | Chr1:2808933-2809562 FORWARD LENGTH=209 | 201606	455197	993632	1546993	1698469	0.346683
	AT2G19330	plant intracellular ras group-related LRR 6 | Chr2:8372947-8374453 FORWARD LENGTH=380 | 201606	11875740	28508770	52140250	53554920	0.34201
	AT1G54290	Translation initiation factor SUI1 family protein | Chr1:20268710-20269390 REVERSE LENGTH=113 | 201606	32853240	56767880	8392835	927287	0.341834
	AT1G24510	TCP-1/cpn60 chaperonin family protein | Chr1:8685504-8688101 REVERSE LENGTH=535 | 201606	420362400	566631400	236770000	35673660	0.341828
	AT3G54170	FKBP12 interacting protein 37 | Chr3:20056848-20059396 FORWARD LENGTH=330 | 201606	3704864	3622995	3840981	945650	0.341661
	AT3G11825	Bifunctional inhibitor/lipid-transfer protein/seed storage 2S albumin superfamily protein | Chr3:3731762-3732064 FORWARD LENGTH=100 | 201606	1359592	3519509	8270304	7478551	0.340822
	AT5G18550	Zinc finger C-x8-C-x5-C-x3-H type family protein | Chr5:6160515-6162729 FORWARD LENGTH=465 | 201606	40613710	62150230	17905500	9288571	0.340707
	AT1G03150	Acyl-CoA N-acyltransferases (NAT) superfamily protein | Chr1:756461-758441 FORWARD LENGTH=174 | 201606	21933540	29931410	12285250	4123666	0.339796
	AT5G39740	ribosomal protein L5 B | Chr5:15903365-15905185 FORWARD LENGTH=301 | 201606	105130000	123984800	76513240	15270280	0.337823
	AT1G04300	TRAF-like superfamily protein | Chr1:1148818-1153895 REVERSE LENGTH=1074 | 201606	3185245	5080310	1295946	1027568	0.335465
	AT1G16290	transglycosylase | Chr1:5570938-5573538 REVERSE LENGTH=419 | 201606	16688850	28652080	40948900	44871090	0.334429
	AT5G42470	BRCA1-A complex subunit BRE-like protein | Chr5:16982365-16984738 FORWARD LENGTH=382 | 201606	13948850	15527060	11254390	3753201	0.333786
	AT2G23080	Protein kinase superfamily protein | Chr2:9827228-9829343 FORWARD LENGTH=333 | 201606	2601330	4063431	992254	383062	0.332849
	AT3G60240	eukaryotic translation initiation factor 4G | Chr3:22261842-22268295 FORWARD LENGTH=1723 | 201606	165703500	197731900	117964100	39373010	0.332659
	AT4G02840	Small nuclear ribonucleoprotein family protein | Chr4:1264726-1266253 FORWARD LENGTH=116 | 201606	12075860	16224090	6409107	476735	0.328731
	AT1G10630	ADP-ribosylation factor A1F | Chr1:3513189-3514230 REVERSE LENGTH=181 | 201606	494102600	949531800	1499680000	1619092000	0.32765
	AT5G03070	importin alpha isoform 9 | Chr5:718468-721395 REVERSE LENGTH=519 | 201606	2095097	1964949	2319246	1158801	0.322381
	AT5G25460	transmembrane protein%2C putative (Protein of unknown function%2C DUF642) | Chr5:8863430-8865394 FORWARD LENGTH=369 | 201606	20582250	24346950	14484510	5083479	0.321543
	AT5G55660	DEK domain-containing chromatin associated protein | Chr5:22539375-22543142 FORWARD LENGTH=778 | 201606	21127690	26797300	12384840	984169	0.321062
	AT5G36230	ARM repeat superfamily protein | Chr5:14273519-14276773 FORWARD LENGTH=411 | 201606	76297650	97029050	45454070	10281320	0.320539
	AT2G19710	Regulator of Vps4 activity in the MVB pathway protein | Chr2:8506339-8509817 FORWARD LENGTH=937 | 201606	2867934	2530547	4260025	2161919	0.320252
	AT2G20280	Zinc finger C-x8-C-x5-C-x3-H type family protein | Chr2:8740054-8742349 REVERSE LENGTH=371 | 201606	60349210	91946120	22316160	5925820	0.320106
	AT4G33250	eukaryotic translation initiation factor 3K | Chr4:16039066-16040617 REVERSE LENGTH=226 | 201606	304995200	545464900	44796800	9313356	0.318618
	AT4G18990	xyloglucan endotransglucosylase/hydrolase 29 | Chr4:10401941-10404248 REVERSE LENGTH=357 | 201606	1832262	2716413	2694780	3425145	0.318474
	AT3G26560	ATP-dependent RNA helicase | Chr3:9750122-9753719 REVERSE LENGTH=1168 | 201606	15962140	15301900	16325210	5150481	0.318467
	AT5G07530	glycine rich protein 17 | Chr5:2382678-2384495 REVERSE LENGTH=543 | 201606	212732600	623317300	554678600	911436300	0.318285
	AT2G30880	Pleckstrin homology (PH) domain-containing protein | Chr2:13142926-13145718 REVERSE LENGTH=504 | 201606	3146181	3441879	2564154	1249178	0.317092
	AT4G12430	Haloacid dehalogenase-like hydrolase (HAD) superfamily protein | Chr4:7365480-7367346 REVERSE LENGTH=368 | 201606	3645740	5725117	7068187	8277144	0.314352
	AT1G72340	NagB/RpiA/CoA transferase-like superfamily protein | Chr1:27236898-27238482 FORWARD LENGTH=382 | 201606	26689130	28843610	21400350	4754726	0.314262
	AT1G78650	DNA-directed DNA polymerase | Chr1:29582987-29585508 FORWARD LENGTH=509 | 201606	2933704	3082070	2437466	377570	0.310857
	AT2G27880	Argonaute family protein | Chr2:11871488-11876712 FORWARD LENGTH=997 | 201606	5977476	13905740	93007770	54737030	0.306207
	AT2G21660	cold%2C circadian rhythm%2C and rna binding 2 | Chr2:9265477-9266316 REVERSE LENGTH=176 | 201606	221059500	239987700	170884300	31804400	0.305582
	AT1G20970	calponin-like domain protein | Chr1:7314338-7319246 FORWARD LENGTH=1364 | 201606	46331960	59718150	28197030	19364820	0.303544
	AT1G29350	RNA polymerase II degradation factor-like protein (DUF1296) | Chr1:10268761-10273613 REVERSE LENGTH=831 | 201606	0	0	21549420	7984232	0.302852
	AT4G11860	FAM63A-like protein (DUF544) | Chr4:7134237-7138361 REVERSE LENGTH=682 | 201606	32572510	59128220	5283496	9807785	0.299819
	AT3G18040	MAP kinase 9 | Chr3:6174800-6178150 FORWARD LENGTH=510 | 201606	497562	359624	6253814	2401909	0.296504
	AT4G30600	signal recognition particle receptor alpha subunit family protein | Chr4:14938142-14940600 REVERSE LENGTH=634 | 201606	29108590	36698280	25665400	32075650	0.296067
	AT1G65220	ARM repeat superfamily protein | Chr1:24226204-24228799 FORWARD LENGTH=411 | 201606	92805480	108109500	60310130	9800907	0.295411
	AT1G76965	hypothetical protein | Chr1:28921729-28922292 REVERSE LENGTH=187 | 201606	76792070	197514900	281515900	357094400	0.295407
	AT1G32170	xyloglucan endotransglucosylase/hydrolase 30 | Chr1:11575434-11577776 FORWARD LENGTH=343 | 201606	8007980	16558000	25565610	29681510	0.293008
	AT1G20920	P-loop containing nucleoside triphosphate hydrolases superfamily protein | Chr1:7285342-7288842 FORWARD LENGTH=1166 | 201606	495978	1015758	12974040	6597267	0.292696
	AT4G03420	hypothetical protein (DUF789) | Chr4:1512226-1513594 FORWARD LENGTH=310 | 201606	372279	292428	790447	317716	0.292509
	AT1G80030	Molecular chaperone Hsp40/DnaJ family protein | Chr1:30105398-30108873 REVERSE LENGTH=500 | 201606	204495	1135649	2838431	2950845	0.291882
	AT5G40870	uridine kinase/uracil phosphoribosyltransferase 1 | Chr5:16375021-16378384 FORWARD LENGTH=486 | 201606	41837330	56513340	19385220	6138592	0.290955
	AT3G01490	Protein kinase superfamily protein | Chr3:191095-193258 REVERSE LENGTH=411 | 201606	4471012	4842063	3649152	2496493	0.286512
	AT4G01660	ABC transporter 1 | Chr4:708652-711095 FORWARD LENGTH=623 | 201606	86709360	108106200	108810000	127919400	0.286185
	AT3G47800	Galactose mutarotase-like superfamily protein | Chr3:17634971-17636998 FORWARD LENGTH=358 | 201606	46086600	52215580	31822490	10338700	0.285895
	AT4G31770	debranching enzyme 1 | Chr4:15370296-15372422 REVERSE LENGTH=418 | 201606	2057992	1527013	3653550	1081488	0.281235
	AT2G43160	ENTH/VHS family protein | Chr2:17948884-17953267 FORWARD LENGTH=895 | 201606	22480160	26926630	14205960	7259769	0.279142
	AT1G12150	weak chloroplast movement under blue light protein (DUF827) | Chr1:4123530-4125328 REVERSE LENGTH=548 | 201606	61599470	86682520	73417390	99343610	0.27899
	AT3G25165	ralf-like 25 | Chr3:9163602-9163826 REVERSE LENGTH=74 | 201606	641515	4904488	4727765	8754622	0.275042
	AT5G67560	ADP-ribosylation factor-like A1D | Chr5:26950579-26951913 FORWARD LENGTH=184 | 201606	18338900	37785600	14441860	34097940	0.274848
	AT3G24090	putative glucosamine-fructose-6-phosphate aminotransferase | Chr3:8697838-8700971 REVERSE LENGTH=677 | 201606	69417930	76919910	52066050	31117880	0.274434
	AT5G51030	NAD(P)-binding Rossmann-fold superfamily protein | Chr5:20747862-20749352 REVERSE LENGTH=314 | 201606	48312990	55198240	31216400	8428009	0.273678
	AT3G08780	BRISC complex subunit Abro1-like protein | Chr3:2666376-2667452 REVERSE LENGTH=313 | 201606	20724430	25936360	10587480	2163837	0.273178
	AT5G46210	cullin4 | Chr5:18731569-18736653 REVERSE LENGTH=792 | 201606	22483870	27746040	13613080	8788831	0.273115
	AT5G07030	Eukaryotic aspartyl protease family protein | Chr5:2183600-2185717 REVERSE LENGTH=455 | 201606	24384640	28046110	15800000	5586968	0.272331
	AT5G41600	VIRB2-interacting protein 3 | Chr5:16636230-16637472 FORWARD LENGTH=257 | 201606	0	1213067	2581020	3250074	0.269528
	AT3G18035	winged-helix DNA-binding transcription factor family protein | Chr3:6169384-6171558 REVERSE LENGTH=480 | 201606	852290	937396	644844	397068	0.268962
	AT4G11220	VIRB2-interacting protein 2 | Chr4:6838176-6839578 REVERSE LENGTH=271 | 201606	5019525	16470900	76869340	60434020	0.268427
	AT4G12230	alpha/beta-Hydrolases superfamily protein | Chr4:7284645-7287348 FORWARD LENGTH=392 | 201606	2511255	2780490	1766931	825700	0.261586
	AT4G17020	transcription factor-like protein | Chr4:9578152-9581082 REVERSE LENGTH=452 | 201606	373567	221074	808834	148214	0.258246
	AT1G10430	protein phosphatase 2A-2 | Chr1:3428705-3430437 REVERSE LENGTH=306 | 201606	2373804	1940663	2779059	547008	0.257161
	AT3G20050	T-complex protein 1 alpha subunit | Chr3:6998544-7002266 REVERSE LENGTH=545 | 201606	706159300	869569600	344174300	49343090	0.256777
	AT3G52090	DNA-directed RNA polymerase%2C RBP11-like protein | Chr3:19318069-19318998 REVERSE LENGTH=116 | 201606	7566670	8308886	4806822	583476	0.253887
	AT3G16630	P-loop containing nucleoside triphosphate hydrolases superfamily protein | Chr3:5662660-5667261 REVERSE LENGTH=794 | 201606	14627100	19274880	6515370	3528865	0.252835
	AT3G54280	ROOT GROWTH DEFECTIVE 3 | Chr3:20092361-20103807 FORWARD LENGTH=2045 | 201606	5784752	6157892	4292940	1941374	0.251965
	AT5G56130	Transducin/WD40 repeat-like superfamily protein | Chr5:22722755-22725065 REVERSE LENGTH=315 | 201606	30296.5	295620	8784113	4959429	0.251676
	AT3G45090	P-loop containing nucleoside triphosphate hydrolases superfamily protein | Chr3:16490752-16494452 REVERSE LENGTH=717 | 201606	7336356	11193870	1436604	745700	0.249116
	AT1G07140	Pleckstrin homology (PH) domain superfamily protein | Chr1:2192360-2193688 REVERSE LENGTH=228 | 201606	4790431	7960921	170654	56936.2	0.247354
	AT5G01390	DNAJ heat shock family protein | Chr5:160500-162199 REVERSE LENGTH=335 | 201606	3741668	11017880	33678390	32730500	0.24286
	AT1G18610	Galactose oxidase/kelch repeat superfamily protein | Chr1:6405779-6408831 FORWARD LENGTH=556 | 201606	17631270	18497280	13853960	8455240	0.240146
	AT4G20360	RAB GTPase homolog E1B | Chr4:10990036-10991466 FORWARD LENGTH=476 | 201606	29208670	30750020	24743940	20717650	0.235613
	AT5G58470	TBP-associated factor 15B | Chr5:23638566-23640854 REVERSE LENGTH=422 | 201606	20318090	24797380	9635343	3135886	0.231968
	AT1G10700	phosphoribosyl pyrophosphate (PRPP) synthase 3 | Chr1:3554157-3556274 FORWARD LENGTH=411 | 201606	29866050	35292410	15965820	6718915	0.228845
	AT3G02830	zinc finger protein 1 | Chr3:614075-615916 FORWARD LENGTH=397 | 201606	76580560	84274540	48044000	17846790	0.227141
	AT2G47330	P-loop containing nucleoside triphosphate hydrolases superfamily protein | Chr2:19429083-19431617 REVERSE LENGTH=760 | 201606	14631230	18016370	6111410	883153	0.226152
	AT3G04710	ankyrin repeat family protein | Chr3:1278229-1280942 FORWARD LENGTH=456 | 201606	9326116	11428920	5384181	4545541	0.224413
	AT5G42570	B-cell receptor-associated 31-like protein | Chr5:17021459-17022497 REVERSE LENGTH=218 | 201606	5620950	39719810	32839350	71257240	0.223656
	AT5G13850	nascent polypeptide-associated complex subunit alpha-like protein 3 | Chr5:4471361-4472676 FORWARD LENGTH=204 | 201606	32993820	38938460	15034920	726948	0.223486
	AT5G10450	G-box regulating factor 6 | Chr5:3284452-3286261 REVERSE LENGTH=248 | 201606	65288110	99468360	8403153	6198654	0.223199
	AT3G13870	Root hair defective 3 GTP-binding protein (RHD3) | Chr3:4565762-4571109 REVERSE LENGTH=802 | 201606	27272640	87026490	139708100	190557700	0.223094
	AT1G43630	plant/protein (DUF793) | Chr1:16436445-16437686 REVERSE LENGTH=413 | 201606	27082440	33263640	18243470	19823100	0.222995
	AT5G27770	Ribosomal L22e protein family | Chr5:9836166-9837113 FORWARD LENGTH=124 | 201606	91845320	183542900	117089900	225777000	0.222845
	AT2G32380	Transmembrane protein 97%2C Putative | Chr2:13746792-13747730 REVERSE LENGTH=168 | 201606	0	78014.9	1210777	848384	0.221285
	AT1G15930	Ribosomal protein L7Ae/L30e/S12e/Gadd45 family protein | Chr1:5471702-5472741 FORWARD LENGTH=144 | 201606	233086200	289528200	98590150	33788730	0.219763
	AT3G62310	RNA helicase family protein | Chr3:23057516-23060561 REVERSE LENGTH=726 | 201606	44935230	64087830	8666330	1866301	0.219596
	AT5G19990	regulatory particle triple-A ATPase 6A | Chr5:6752144-6754918 FORWARD LENGTH=419 | 201606	18014900	20235250	9521459	1263423	0.21857
	AT2G02000	glutamate decarboxylase 3 | Chr2:469505-471997 REVERSE LENGTH=500 | 201606	760673	139743	2330621	108717	0.214661
	AT5G09500	Ribosomal protein S19 family protein | Chr5:2954044-2954850 REVERSE LENGTH=150 | 201606	18734990	53393220	122568200	141001700	0.213836
	AT5G60980	Nuclear transport factor 2 (NTF2) family protein with RNA binding (RRM-RBD-RNP motifs) domain-containing protein | Chr5:24543988-24546027 FORWARD LENGTH=460 | 201606	231216800	271013000	109401800	24058890	0.213691
	AT1G29810	Transcriptional coactivator/pterin dehydratase | Chr1:10435606-10437406 REVERSE LENGTH=187 | 201606	10328580	12229580	4573551	709588	0.211979
	AT1G23580	transmembrane protein%2C putative (Domain of unknown function DUF220) | Chr1:8357491-8358236 REVERSE LENGTH=216 | 201606	1247639	4171893	44139010	32557060	0.211686
	AT4G36020	cold shock domain protein 1 | Chr4:17043443-17044342 REVERSE LENGTH=299 | 201606	22212290	17423350	24323170	4085863	0.210653
	AT1G75660	5'-3' exoribonuclease 3 | Chr1:28408289-28414825 FORWARD LENGTH=1020 | 201606	22204540	29290340	6858021	2519699	0.210253
	AT5G61760	inositol polyphosphate kinase 2 beta | Chr5:24813916-24814818 REVERSE LENGTH=300 | 201606	15152900	14309180	12396960	4150488	0.205799
	AT5G26360	TCP-1/cpn60 chaperonin family protein | Chr5:9255561-9258891 REVERSE LENGTH=555 | 201606	937080600	1053241000	468555600	64342280	0.20562
	AT4G23460	Adaptin family protein | Chr4:12243899-12248898 REVERSE LENGTH=893 | 201606	28592470	27301040	21961500	5252534	0.205507
	AT2G35210	root and pollen arfgap | Chr2:14836206-14837946 FORWARD LENGTH=395 | 201606	92835550	103110300	58562240	34886960	0.204727
	AT2G15900	phox domain-containing protein | Chr2:6927390-6932535 FORWARD LENGTH=994 | 201606	972958	2309167	11702840	10116150	0.203352
	AT4G39260	cold%2C circadian rhythm%2C and RNA binding 1 | Chr4:18274166-18274958 REVERSE LENGTH=169 | 201606	934743900	1135775000	356277400	46297080	0.203292
	AT3G47810	Calcineurin-like metallo-phosphoesterase superfamily protein | Chr3:17637256-17639017 REVERSE LENGTH=190 | 201606	4602178	3741541	5225636	2009598	0.200464
	AT1G67140	HEAT repeat-containing protein | Chr1:25101016-25117372 REVERSE LENGTH=2221 | 201606	49328570	23603780	105793200	19606880	0.200279
	AT5G61580	phosphofructokinase 4 | Chr5:24761150-24763827 FORWARD LENGTH=530 | 201606	6685785	5982315	6684155	3565686	0.199709
	AT2G47040	Plant invertase/pectin methylesterase inhibitor superfamily | Chr2:19328186-19330060 REVERSE LENGTH=595 | 201606	261239500	881818600	1252978000	1895552000	0.199672
	AT2G33380	Caleosin-related family protein | Chr2:14144984-14146374 REVERSE LENGTH=236 | 201606	1252080	2144003	3933369	4500193	0.198463
	AT2G05170	vacuolar protein sorting 11 | Chr2:1870020-1873278 FORWARD LENGTH=932 | 201606	46621400	52203320	24772320	8671908	0.19588
	AT1G04090	vacuolar sorting-associated protein (DUF946) | Chr1:1057225-1059247 FORWARD LENGTH=572 | 201606	852707	1732395	42870940	29545440	0.193662
	AT3G02530	TCP-1/cpn60 chaperonin family protein | Chr3:528806-532457 REVERSE LENGTH=535 | 201606	76343150	94526900	24967120	3194817	0.192344
	AT1G49410	translocase of the outer mitochondrial membrane 6 | Chr1:18286738-18286902 REVERSE LENGTH=54 | 201606	1548562	2152085	516670	652532	0.19198
	AT2G34590	Transketolase family protein | Chr2:14568956-14570844 REVERSE LENGTH=406 | 201606	12254110	8270994	15453800	1517374	0.190315
	AT2G23140	RING/U-box superfamily protein with ARM repeat domain-containing protein | Chr2:9845696-9849105 REVERSE LENGTH=829 | 201606	23659640	25655110	13375100	4591468	0.188898
	AT1G20010	tubulin beta-5 chain | Chr1:6938033-6940481 REVERSE LENGTH=449 | 201606	273122	299662	2274035	1638193	0.18783
	AT1G01780	GATA type zinc finger transcription factor family protein | Chr1:282919-284082 FORWARD LENGTH=205 | 201606	22502590	28064900	26935440	33831090	0.187711
	AT4G20160	golgin family A protein | Chr4:10890983-10894971 FORWARD LENGTH=1188 | 201606	1684267	3173505	10570840	10252420	0.187573
	AT4G12770	Chaperone DnaJ-domain superfamily protein | Chr4:7506736-7511408 REVERSE LENGTH=891 | 201606	9385046	19323300	3931292	15325940	0.187215
	AT4G36690	U2 snRNP auxilliary factor%2C large subunit%2C splicing factor | Chr4:17294139-17297609 REVERSE LENGTH=573 | 201606	5220762	3913962	5793377	975043	0.186529
	AT5G51040	succinate dehydrogenase assembly factor | Chr5:20750700-20751790 FORWARD LENGTH=188 | 201606	672980	581226	543261	14439.9	0.185386
	AT5G07520	glycine-rich protein 18 | Chr5:2380208-2381230 REVERSE LENGTH=228 | 201606	7119765	12851430	2375828	8263805	0.18396
	AT5G51540	Zincin-like metalloproteases family protein | Chr5:20932071-20936284 FORWARD LENGTH=706 | 201606	4910809	7416275	2333535	4625501	0.181415
	AT3G13060	evolutionarily conserved C-terminal region 5 | Chr3:4180625-4183297 FORWARD LENGTH=551 | 201606	4139157	4667144	1959270	571137	0.180885
	AT4G16660	heat shock protein 70 (Hsp 70) family protein | Chr4:9377225-9381232 FORWARD LENGTH=867 | 201606	546172100	580570500	305942300	86059860	0.179589
	AT1G73030	SNF7 family protein | Chr1:27473938-27474848 FORWARD LENGTH=203 | 201606	3754030	5678447	4608574	7110187	0.179274
	AT4G16450	NADH-ubiquinone oxidoreductase | Chr4:9280132-9280541 FORWARD LENGTH=106 | 201606	1301497	3990475	677072	4082092	0.177542
	AT5G58450	Tetratricopeptide repeat (TPR)-like superfamily protein | Chr5:23626826-23632071 FORWARD LENGTH=1065 | 201606	64604490	75601850	25389210	5900293	0.176746
	AT5G20890	TCP-1/cpn60 chaperonin family protein | Chr5:7087020-7089906 REVERSE LENGTH=527 | 201606	817769700	938058600	328405100	39799080	0.176531
	AT1G29250	Alba DNA/RNA-binding protein | Chr1:10223461-10224592 REVERSE LENGTH=130 | 201606	323469500	478382400	1138668	631470	0.176306
	AT3G62170	VANGUARD-like protein | Chr3:23016495-23018337 REVERSE LENGTH=588 | 201606	580255700	1700107000	1485818000	2915692000	0.1763
	AT4G37930	serine transhydroxymethyltransferase 1 | Chr4:17831891-17834742 REVERSE LENGTH=517 | 201606	31946840	33120060	18153340	3830217	0.174265
	AT4G23630	VIRB2-interacting protein 1 | Chr4:12318070-12319574 FORWARD LENGTH=275 | 201606	8286374	27383350	100839300	107211900	0.171463
	AT1G80210	Mov34/MPN/PAD-1 family protein | Chr1:30163357-30165628 REVERSE LENGTH=406 | 201606	4904047	4832875	3124953	709042	0.167897
	AT1G15750	Transducin family protein / WD-40 repeat family protein | Chr1:5415086-5420359 REVERSE LENGTH=1131 | 201606	3888924	2710403	4802649	1108466	0.164887
	AT3G07820	Pectin lyase-like superfamily protein | Chr3:2496597-2498028 REVERSE LENGTH=391 | 201606	9805050	12273410	19646940	21288900	0.162072
	AT1G70370	polygalacturonase 2 | Chr1:26513003-26514998 REVERSE LENGTH=626 | 201606	1659608	1378693	4354812	3048941	0.161122
	AT1G04920	sucrose phosphate synthase 3F | Chr1:1391674-1395756 REVERSE LENGTH=1062 | 201606	344921800	346711700	211622300	63138870	0.160393
	AT5G61170	Ribosomal protein S19e family protein | Chr5:24611158-24612202 FORWARD LENGTH=143 | 201606	21872680	55403290	76072630	117005900	0.159093
	AT1G44120	CELLULOSE SYNTHASE INTERACTIVE 2 | Chr1:16780449-16787414 FORWARD LENGTH=2141 | 201606	46232060	47041020	83364820	74887720	0.158113
	AT1G11860	Glycine cleavage T-protein family | Chr1:4001801-4003245 FORWARD LENGTH=408 | 201606	202394700	240752500	61685500	8444784	0.157804
	AT5G52890	AT hook motif-containing protein | Chr5:21445040-21446197 REVERSE LENGTH=357 | 201606	30948130	35714810	17618220	15352110	0.157544
	AT1G18150	Protein kinase superfamily protein | Chr1:6244641-6247582 REVERSE LENGTH=589 | 201606	61574180	66601120	31775990	12549300	0.157257
	AT5G02280	SNARE-like superfamily protein | Chr5:469377-470129 FORWARD LENGTH=141 | 201606	19889030	20407830	13179280	7206536	0.156309
	AT2G32080	purin-rich alpha 1 | Chr2:13642716-13644036 REVERSE LENGTH=296 | 201606	31094800	34436710	13155010	2570186	0.156198
	AT5G46020	28 kDa heat/acid-stable phosphoprotein-like protein | Chr5:18663075-18664629 REVERSE LENGTH=164 | 201606	10831330	11503720	5129650	730924	0.155717
	AT5G05780	RP non-ATPase subunit 8A | Chr5:1735862-1738176 FORWARD LENGTH=308 | 201606	81121560	87968440	38204350	10752450	0.153361
	AT2G17530	Protein kinase superfamily protein | Chr2:7626518-7628624 FORWARD LENGTH=440 | 201606	37255090	40945750	15953700	3228794	0.152591
	AT3G03960	TCP-1/cpn60 chaperonin family protein | Chr3:1024432-1027604 FORWARD LENGTH=549 | 201606	904319100	1009514000	351665800	52040960	0.151168
	AT4G35780	ACT-like protein tyrosine kinase family protein | Chr4:16946729-16950405 REVERSE LENGTH=570 | 201606	6217685	5553990	5086762	1888601	0.147804
	AT5G62250	microtubule-associated protein 65-9 | Chr5:25005756-25008096 FORWARD LENGTH=549 | 201606	5794573	6122854	3430975	1942833	0.144746
	AT5G20980	methionine synthase 3 | Chr5:7124397-7128353 REVERSE LENGTH=812 | 201606	416109300	410535600	228653900	29991250	0.141384
	AT3G27120	P-loop containing nucleoside triphosphate hydrolases superfamily protein | Chr3:10000248-10004281 REVERSE LENGTH=680 | 201606	67932110	77411990	74578630	87967370	0.141381
	AT1G48970	NagB/RpiA/CoA transferase-like superfamily protein | Chr1:18113868-18117547 REVERSE LENGTH=666 | 201606	1550472	2020967	7338040	6901189	0.141095
	AT5G23540	Mov34/MPN/PAD-1 family protein | Chr5:7937772-7939339 FORWARD LENGTH=308 | 201606	238392000	253815500	109600400	25710670	0.140888
	AT4G31360	selenium binding protein | Chr4:15221945-15223310 FORWARD LENGTH=186 | 201606	1315599	1473327	432828	14278.3	0.136997
	AT1G48110	evolutionarily conserved C-terminal region 7 | Chr1:17770339-17772806 REVERSE LENGTH=639 | 201606	9740156	10832560	3741812	962703	0.136654
	AT3G27670	ARM repeat superfamily protein | Chr3:10245338-10253158 FORWARD LENGTH=1841 | 201606	12730420	11577530	9054945	2347177	0.136244
	AT1G72960	Root hair defective 3 GTP-binding protein (RHD3) | Chr1:27446263-27450862 FORWARD LENGTH=795 | 201606	40311740	136248800	282158900	397225500	0.136223
	AT1G22840	CYTOCHROME C-1 | Chr1:8079384-8080286 FORWARD LENGTH=114 | 201606	21831460	20126670	13636730	1234964	0.135871
	AT1G21720	proteasome beta subunit C1 | Chr1:7626394-7628070 FORWARD LENGTH=204 | 201606	21416430	21310460	10788340	610589	0.135801
	AT2G28230	TATA-binding related factor (TRF) of subunit 20 of Mediator complex | Chr2:12037855-12039009 REVERSE LENGTH=219 | 201606	1488014	1183525	2238962	1422311	0.135739
	AT1G28350	Nucleotidylyl transferase superfamily protein | Chr1:9944483-9949577 FORWARD LENGTH=748 | 201606	65521290	67640730	31571570	6074429	0.134076
	AT5G09900	26S proteasome regulatory subunit%2C putative (RPN5) | Chr5:3089462-3092434 REVERSE LENGTH=442 | 201606	159235800	169910400	70183690	17959250	0.131719
	AT4G17890	ARF-GAP domain 8 | Chr4:9937121-9939146 FORWARD LENGTH=413 | 201606	29461440	29873690	18315140	9432214	0.1313
	AT3G24715	kinase superfamily with octicosapeptide/Phox/Bem1p domain-containing protein | Chr3:9025849-9029948 FORWARD LENGTH=1117 | 201606	9629092	9917719	5551545	2727183	0.129015
	AT5G02770	Protein MODIFIER OF SNC1 11 | Chr5:628101-629168 REVERSE LENGTH=214 | 201606	8275318	7194156	5787446	609772	0.128178
	AT1G64520	regulatory particle non-ATPase 12A | Chr1:23956459-23958120 FORWARD LENGTH=267 | 201606	223405300	236448900	97662420	23268170	0.126464
	AT4G01230	Reticulon family protein | Chr4:516264-517408 REVERSE LENGTH=244 | 201606	4783215	10341260	14678810	22386740	0.124129
	AT2G32060	Ribosomal protein L7Ae/L30e/S12e/Gadd45 family protein | Chr2:13639228-13640104 REVERSE LENGTH=144 | 201606	277768300	277945800	146697500	37633850	0.123554
	AT1G22780	Ribosomal protein S13/S18 family | Chr1:8067990-8069163 FORWARD LENGTH=152 | 201606	344494200	1154037000	1422310000	2589538000	0.122849
	AT3G22320	Eukaryotic rpb5 RNA polymerase subunit family protein | Chr3:7891045-7892094 REVERSE LENGTH=205 | 201606	10998670	11346380	5615818	2076985	0.121647
	AT1G17760	Tetratricopeptide repeat (TPR)-like superfamily protein | Chr1:6110208-6116271 REVERSE LENGTH=734 | 201606	735340	439299	897220	89618.7	0.121059
	AT2G39730	rubisco activase | Chr2:16570951-16573345 REVERSE LENGTH=474 | 201606	4958874	5314640	7361741	7600860	0.119947
	AT5G16070	TCP-1/cpn60 chaperonin family protein | Chr5:5247549-5251050 REVERSE LENGTH=535 | 201606	48154220	54473290	13332680	777758	0.119748
	AT1G61150	LisH and RanBPM domains containing protein | Chr1:22542928-22544355 FORWARD LENGTH=243 | 201606	22909890	24425560	9630826	3010146	0.115912
	AT1G72550	tRNA synthetase beta subunit family protein | Chr1:27319947-27323908 REVERSE LENGTH=598 | 201606	125513400	107848000	92943760	20275480	0.115378
	AT5G10660	calmodulin-binding protein-like protein | Chr5:3370553-3371776 FORWARD LENGTH=407 | 201606	34316120	37154230	12567690	3070464	0.112118
	AT1G71790	Subunits of heterodimeric actin filament capping protein Capz superfamily | Chr1:26996869-26998785 FORWARD LENGTH=256 | 201606	171721	78806.1	820523	543557	0.111199
	AT4G39680	SAP domain-containing protein | Chr4:18414604-18416938 REVERSE LENGTH=633 | 201606	21767020	19815920	16076020	6769846	0.11075
	AT5G48335	hypothetical protein | Chr5:19588083-19589366 FORWARD LENGTH=114 | 201606	3236795	4189980	162591	105773	0.110081
	AT4G14420	HR-like lesion-inducing protein-like protein | Chr4:8302171-8303738 REVERSE LENGTH=158 | 201606	758026	2485640	2330944	5016731	0.104964
	AT2G32730	26S proteasome regulatory complex%2C non-ATPase subcomplex%2C Rpn2/Psmd1 subunit | Chr2:13880189-13885464 FORWARD LENGTH=1004 | 201606	193055700	189387100	97972490	22361710	0.103948
	AT1G04850	ubiquitin-associated (UBA)/TS-N domain-containing protein | Chr1:1365311-1368706 REVERSE LENGTH=413 | 201606	24782300	27341140	7199308	1171461	0.101682
	AT4G03110	RNA-binding protein-defense related 1 | Chr4:1376612-1379275 REVERSE LENGTH=441 | 201606	81487560	78525970	45013050	12789550	0.101449
	AT1G70540	Plant invertase/pectin methylesterase inhibitor superfamily protein | Chr1:26593973-26594476 FORWARD LENGTH=167 | 201606	16484860	21439490	25554410	33106200	0.101434
	AT1G56360	purple acid phosphatase 6 | Chr1:21098603-21100842 REVERSE LENGTH=466 | 201606	76245560	76073130	38543940	12456860	0.100826
	AT3G42170	BED zinc finger and hAT dimerization domain-containing protein DAYSLEEPER | Chr3:14321838-14323928 FORWARD LENGTH=696 | 201606	4514277	3379418	4367981	1243221	0.0951007
	AT2G30690	lateral signaling target-like protein (Protein of unknown function%2C DUF593) | Chr2:13076229-13078595 FORWARD LENGTH=760 | 201606	3193131	6630271	21086950	25543170	0.0946404
	AT1G65140	Ubiquitin carboxyl-terminal hydrolase family protein | Chr1:24201614-24203226 FORWARD LENGTH=319 | 201606	1448264	1266532	914484	137093	0.091579
	AT2G19730	Ribosomal L28e protein family | Chr2:8511752-8512995 FORWARD LENGTH=143 | 201606	123283600	296125400	394544500	675490800	0.0878768
	AT3G02480	Late embryogenesis abundant protein (LEA) family protein | Chr3:512384-512857 FORWARD LENGTH=68 | 201606	27975340	35610110	1321415	2392510	0.0865987
	AT5G62750	hypothetical protein | Chr5:25203677-25204051 REVERSE LENGTH=124 | 201606	99214550	97103650	51889360	18849490	0.0863088
	AT4G27690	vacuolar protein sorting 26B | Chr4:13824019-13826235 FORWARD LENGTH=303 | 201606	60663570	64358960	38179770	33526280	0.0832905
	AT1G12070	Immunoglobulin E-set superfamily protein | Chr1:4078913-4080106 REVERSE LENGTH=223 | 201606	2382559	2236161	1803596	1125281	0.0827093
	AT4G00810	60S acidic ribosomal protein family | Chr4:346179-346957 REVERSE LENGTH=113 | 201606	653812	709254	193935	55961.3	0.0825529
	AT5G58290	regulatory particle triple-A ATPase 3 | Chr5:23569155-23571116 FORWARD LENGTH=408 | 201606	115905500	105533800	69325850	18257740	0.0823643
	AT5G17840	DnaJ/Hsp40 cysteine-rich domain superfamily protein | Chr5:5895879-5897055 REVERSE LENGTH=154 | 201606	3705800	3167720	2265127	162257	0.0820003
	AT1G05630	Endonuclease/exonuclease/phosphatase family protein | Chr1:1682483-1687153 FORWARD LENGTH=1170 | 201606	76194590	78914140	60755830	58054820	0.0819757
	AT1G03330	Small nuclear ribonucleoprotein family protein | Chr1:818161-819297 REVERSE LENGTH=93 | 201606	6622101	6957099	2397033	794904	0.0799986
	AT1G59890	SIN3-like 5 | Chr1:22044326-22050670 FORWARD LENGTH=1162 | 201606	5276794	4514034	3350795	486975	0.0785637
	AT5G14345	early nodulin-like protein 21 | Chr5:4626175-4626722 REVERSE LENGTH=145 | 201606	1293676	4275535	4384399	9439777	0.0768668
	AT3G19740	P-loop containing nucleoside triphosphate hydrolases superfamily protein | Chr3:6855944-6862930 REVERSE LENGTH=993 | 201606	2566968	1953873	7182893	5789448	0.0747907
	AT3G10550	Myotubularin-like phosphatases II superfamily | Chr3:3293210-3298452 REVERSE LENGTH=840 | 201606	216788	472801	6738899	6928787	0.074605
	AT5G26680	5'-3' exonuclease family protein | Chr5:9311882-9315458 REVERSE LENGTH=453 | 201606	1416476	1290552	739625	95090.5	0.073761
	AT3G28830	mucin-like protein%2C putative (DUF1216) | Chr3:10831233-10833020 FORWARD LENGTH=539 | 201606	689778800	2187522000	2821478000	5405333000	0.072536
	AT4G28000	P-loop containing nucleoside triphosphate hydrolases superfamily protein | Chr4:13925456-13929280 FORWARD LENGTH=832 | 201606	291006400	337661500	204612000	257635700	0.0699642
	AT5G39950	thioredoxin 2 | Chr5:15990885-15991881 REVERSE LENGTH=133 | 201606	10613740	10362480	5664871	2655351	0.0679319
	AT5G45560	Pleckstrin homology (PH) domain-containing protein / lipid-binding START domain-containing protein | Chr5:18465561-18470752 FORWARD LENGTH=719 | 201606	599191	5082988	18327930	26230990	0.0667365
	AT4G12250	UDP-D-glucuronate 4-epimerase 5 | Chr4:7289538-7290848 REVERSE LENGTH=436 | 201606	351969	2713086	8597278	12781220	0.0663308
	AT2G38730	Cyclophilin-like peptidyl-prolyl cis-trans isomerase family protein | Chr2:16192579-16194038 REVERSE LENGTH=199 | 201606	17265490	18684770	9792613	9254611	0.0657036
	AT1G43190	polypyrimidine tract-binding protein 3 | Chr1:16275432-16278185 REVERSE LENGTH=432 | 201606	52500720	49648290	25588560	6293193	0.0651004
	AT2G32890	RALF-like 17 | Chr2:13953058-13953291 REVERSE LENGTH=77 | 201606	690328	1132482	26406.4	604548	0.0647755
	AT1G22410	Class-II DAHP synthetase family protein | Chr1:7912120-7914742 FORWARD LENGTH=527 | 201606	3181505	3585539	6474885	7185954	0.0642364
	AT4G22285	Ubiquitin C-terminal hydrolases superfamily protein | Chr4:11779063-11781898 REVERSE LENGTH=541 | 201606	5127792	5688937	1214457	576456	0.0639382
	AT3G25530	glyoxylate reductase 1 | Chr3:9271949-9273514 REVERSE LENGTH=289 | 201606	87722970	103036900	13784420	11800600	0.0635996
	AT1G73920	alpha/beta-Hydrolases superfamily protein | Chr1:27791194-27794698 FORWARD LENGTH=704 | 201606	2452647	4178522	5753101	8856970	0.0630928
	AT5G57370	U4/U6.U5 small nuclear ribonucleoprotein | Chr5:23244811-23245470 FORWARD LENGTH=219 | 201606	4914957	5987888	0	0	0.0627806
	AT1G08820	vamp/synaptobrevin-associated protein 27-2 | Chr1:2821810-2824412 REVERSE LENGTH=386 | 201606	6965385	8578307	13488830	16425170	0.0624272
	AT5G17190	B-cell receptor-associated-like protein | Chr5:5652310-5652702 FORWARD LENGTH=130 | 201606	251757	507360	220681	653025	0.0589943
	AT1G20080	Calcium-dependent lipid-binding (CaLB domain) family protein | Chr1:6962236-6964912 FORWARD LENGTH=537 | 201606	11459310	27738490	45375280	75451420	0.0576062
	AT1G56290	CwfJ-like family protein | Chr1:21075939-21078608 FORWARD LENGTH=692 | 201606	854579	978234	77994.5	0	0.0572465
	AT5G58230	Transducin/WD40 repeat-like superfamily protein | Chr5:23556112-23557994 FORWARD LENGTH=424 | 201606	17398410	17984720	6593791	3142145	0.0562809
	AT1G79910	Regulator of Vps4 activity in the MVB pathway protein | Chr1:30055050-30057011 FORWARD LENGTH=381 | 201606	4744791	5046420	2383556	2012809	0.0549592
	AT3G49470	nascent polypeptide-associated complex subunit alpha-like protein 2 | Chr3:18341072-18342273 FORWARD LENGTH=217 | 201606	27323590	27791560	8163783	945140	0.0547796
	AT3G51300	RHO-related protein from plants 1 | Chr3:19043197-19044215 FORWARD LENGTH=197 | 201606	5711185	18892920	15060780	38790990	0.0546745
	AT3G58640	Mitogen activated protein kinase kinase kinase-like protein | Chr3:21687153-21692675 REVERSE LENGTH=809 | 201606	16638740	19218800	3013751	2662103	0.0544784
	AT2G25890	Oleosin family protein | Chr2:11037435-11037884 FORWARD LENGTH=149 | 201606	2633126	3369252	0	421493	0.05442
	AT4G24820	26S proteasome regulatory subunit Rpn7 | Chr4:12790471-12792599 REVERSE LENGTH=387 | 201606	476451400	468535000	184125000	43698710	0.0531424
	AT1G78920	vacuolar H+-pyrophosphatase 2 | Chr1:29672340-29676761 FORWARD LENGTH=802 | 201606	1013354	3423855	128290200	135692500	0.0524385
	AT1G02790	polygalacturonase 4 | Chr1:610681-612225 REVERSE LENGTH=422 | 201606	856074000	1013145000	1089137000	1382436000	0.0518823
	AT2G41835	zinc finger (C2H2 type%2C AN1-like) family protein | Chr2:17458020-17459414 REVERSE LENGTH=279 | 201606	3906380	4210456	1113990	618928	0.0504203
	AT5G26150	protein kinase family protein | Chr5:9137461-9140108 REVERSE LENGTH=706 | 201606	6555691	5530167	4489908	1386441	0.0498158
	AT1G15710	prephenate dehydrogenase family protein | Chr1:5404505-5405581 FORWARD LENGTH=358 | 201606	8242854	5929152	8891921	3744356	0.0487469
	AT4G21280	photosystem II subunit QA | Chr4:11334446-11335587 FORWARD LENGTH=223 | 201606	13209820	9816630	10271160	1512302	0.0482269
	AT4G25440	zinc finger WD40 repeat protein 1 | Chr4:13007107-13009381 REVERSE LENGTH=430 | 201606	7225765	7438114	2499375	1080570	0.0475852
	AT5G38410	Ribulose bisphosphate carboxylase (small chain) family protein | Chr5:15377501-15378306 REVERSE LENGTH=181 | 201606	11385400	6476485	13130650	2352962	0.0472135
	AT4G30890	ubiquitin-specific protease 24 | Chr4:15036383-15038825 REVERSE LENGTH=551 | 201606	2896185	2549391	1924084	803528	0.0440379
	AT3G05530	regulatory particle triple-A ATPase 5A | Chr3:1603540-1605993 FORWARD LENGTH=424 | 201606	378048100	418787800	48851570	10611050	0.0432457
	AT4G23850	AMP-dependent synthetase and ligase family protein | Chr4:12403720-12408263 REVERSE LENGTH=666 | 201606	27386600	25158840	16304020	7359939	0.0431132
	AT3G04090	small and basic intrinsic protein 1A | Chr3:1072340-1074031 REVERSE LENGTH=240 | 201606	273689	418339	3398208	3848884	0.0418275
	AT1G70220	RNA-processing%2C Lsm domain-containing protein | Chr1:26446330-26448009 REVERSE LENGTH=224 | 201606	2350406	2482885	976348	748497	0.0414859
	AT1G11905	B-cell receptor-associated protein 31-like protein | Chr1:4014958-4016222 FORWARD LENGTH=221 | 201606	1923617	6497896	16910360	26507360	0.0394414
	AT3G61050	Calcium-dependent lipid-binding (CaLB domain) family protein | Chr3:22597485-22600932 FORWARD LENGTH=510 | 201606	6033212	10751600	41697500	52998920	0.0391074
	AT2G38500	2-oxoglutarate (2OG) and Fe(II)-dependent oxygenase superfamily protein | Chr2:16117610-16119041 REVERSE LENGTH=356 | 201606	441504	1883662	21190040	25298610	0.0389622
	AT3G19240	Vacuolar import/degradation%2C Vid27-related protein | Chr3:6664383-6666423 FORWARD LENGTH=648 | 201606	18221130	17289240	9550597	4485064	0.0388461
	AT1G20200	PAM domain (PCI/PINT associated module) protein | Chr1:7001409-7004154 REVERSE LENGTH=488 | 201606	195305000	196204200	61664640	16254090	0.0382528
	AT5G45620	Proteasome component (PCI) domain protein | Chr5:18501590-18503868 FORWARD LENGTH=386 | 201606	184740200	179634900	77426360	29890360	0.0357608
	AT1G65440	global transcription factor group B1 | Chr1:24306945-24314327 REVERSE LENGTH=1647 | 201606	8569486	7507477	5552417	2266296	0.0352116
	AT2G23350	poly(A) binding protein 4 | Chr2:9943209-9946041 FORWARD LENGTH=662 | 201606	233709400	209049200	143587600	60707880	0.0349912
	AT4G00860	monopolar spindle protein (DUF1138) | Chr4:359548-359868 REVERSE LENGTH=80 | 201606	8355882	24748180	3783920	32915300	0.0332509
	AT5G10730	NAD(P)-binding Rossmann-fold superfamily protein | Chr5:3390822-3392947 REVERSE LENGTH=287 | 201606	122626100	250787700	326144200	585909900	0.0321298
	AT4G00110	UDP-D-glucuronate 4-epimerase 3 | Chr4:38702-39994 REVERSE LENGTH=430 | 201606	3937232	20634200	19384070	52173120	0.0305531
	AT2G28640	exocyst subunit exo70 family protein H5 | Chr2:12284625-12286645 REVERSE LENGTH=605 | 201606	2703202	2897391	4146234	4662933	0.0286843
	AT1G29150	non-ATPase subunit 9 | Chr1:10181240-10182499 FORWARD LENGTH=419 | 201606	338045000	365192600	150852500	148114300	0.0286389
	AT2G21540	SEC14-like 3 | Chr2:9220831-9223737 REVERSE LENGTH=548 | 201606	1866467	4544803	9386891	15400580	0.0240111
	AT4G35500	Protein kinase superfamily protein | Chr4:16857475-16859407 FORWARD LENGTH=438 | 201606	31905690	29964220	12755950	3156318	0.0236776
	AT1G13730	Nuclear transport factor 2 (NTF2) family protein with RNA binding (RRM-RBD-RNP motifs) domain-containing protein | Chr1:4710519-4712332 FORWARD LENGTH=428 | 201606	5852875	4979525	3210539	627987	0.0234262
	AT1G71950	Proteinase inhibitor%2C propeptide | Chr1:27080453-27081573 REVERSE LENGTH=136 | 201606	32904930	37289050	1484129	1406454	0.02247
	AT4G11030	AMP-dependent synthetase and ligase family protein | Chr4:6738120-6742229 FORWARD LENGTH=666 | 201606	157776700	240359000	280326600	453560600	0.0219902
	AT5G26780	serine hydroxymethyltransferase 2 | Chr5:9418299-9421725 FORWARD LENGTH=517 | 201606	99459300	94723680	39720330	13276570	0.0207011
	AT5G66020	Phosphoinositide phosphatase family protein | Chr5:26401193-26404691 REVERSE LENGTH=593 | 201606	138450500	214182400	283175700	448436500	0.0190919
	AT1G04810	26S proteasome regulatory complex%2C non-ATPase subcomplex%2C Rpn2/Psmd1 subunit | Chr1:1350304-1355261 FORWARD LENGTH=1001 | 201606	58645180	58795660	16604560	5460623	0.0188206
	AT1G01170	ozone-responsive stress-like protein (DUF1138) | Chr1:74105-74443 REVERSE LENGTH=83 | 201606	2547141	11199930	1986393	18332180	0.0176061
	AT4G25780	CAP (Cysteine-rich secretory proteins%2C Antigen 5%2C and Pathogenesis-related 1 protein) superfamily protein | Chr4:13121107-13121679 FORWARD LENGTH=190 | 201606	42080200	83536620	149835700	246472000	0.0145826
	AT4G16760	acyl-CoA oxidase 1 | Chr4:9424930-9428689 REVERSE LENGTH=664 | 201606	1105278000	1001384000	502830600	137613300	0.014428
	AT3G02230	reversibly glycosylated polypeptide 1 | Chr3:415463-417304 FORWARD LENGTH=357 | 201606	6241241000	6341190000	1146097000	79258260	0.0129501
	AT1G73460	Protein kinase superfamily protein | Chr1:27620122-27624899 FORWARD LENGTH=1169 | 201606	25764440	28364580	1865627	1238862	0.0121154
	AT4G00830	RNA-binding (RRM/RBD/RNP motifs) family protein | Chr4:352782-354965 FORWARD LENGTH=495 | 201606	15942770	15292170	4701066	670580	0.0109952
	AT5G54940	Translation initiation factor SUI1 family protein | Chr5:22308420-22308758 REVERSE LENGTH=112 | 201606	6982360	14486470	14168500	29980150	0.0104247
	AT1G53750	regulatory particle triple-A 1A | Chr1:20065921-20068324 REVERSE LENGTH=426 | 201606	642479700	590853200	285635100	97542720	0.00927375
	AT1G59610	dynamin-like 3 | Chr1:21893413-21900780 FORWARD LENGTH=920 | 201606	9971789	70840900	166602200	312180500	0.009252
	AT3G63460	transducin family protein / WD-40 repeat family protein | Chr3:23431009-23437241 REVERSE LENGTH=1104 | 201606	71140450	25602800	219970000	154892400	0.00796046
	AT1G56450	20S proteasome beta subunit G1 | Chr1:21141970-21144186 FORWARD LENGTH=246 | 201606	186087500	171295700	62990130	4969033	0.00780523
	AT1G71770	poly(A)-binding protein 5 | Chr1:26990777-26993489 REVERSE LENGTH=682 | 201606	192600500	176976400	82503780	26275750	0.00673606
	AT2G30630	P-loop containing nucleoside triphosphate hydrolases superfamily protein | Chr2:13046883-13049106 REVERSE LENGTH=531 | 201606	13433660	37030990	49552110	102458200	0.00621727
	AT4G34660	SH3 domain-containing protein | Chr4:16545595-16548294 REVERSE LENGTH=368 | 201606	26398850	60581370	52924200	124969100	0.00581314
	AT1G13950	eukaryotic elongation factor 5A-1 | Chr1:4773631-4774668 FORWARD LENGTH=158 | 201606	98887090	98180210	20825250	2126355	0.00576085
	AT3G15730	phospholipase D alpha 1 | Chr3:5330835-5333474 FORWARD LENGTH=810 | 201606	125952700	121848500	40395390	13517270	0.00485566
	AT3G01590	Galactose mutarotase-like superfamily protein | Chr3:226647-228346 FORWARD LENGTH=306 | 201606	9699826	7544803	5666874	482371	0.00359057
	AT2G18730	diacylglycerol kinase 3 | Chr2:8118976-8121689 FORWARD LENGTH=488 | 201606	1903841	2663377	3005681	4722391	0.00257615
	AT5G07350	TUDOR-SN protein 1 | Chr5:2320344-2324892 REVERSE LENGTH=991 | 201606	898584500	793994500	417725100	112912500	0.000111564
	AT5G60660	plasma membrane intrinsic protein 2%3B4 | Chr5:24375673-24376939 REVERSE LENGTH=291 | 201606	1461890	3626378	1951999	6365563	1.56311e-05
	AT4G25550	Cleavage/polyadenylation specificity factor%2C 25kDa subunit | Chr4:13048519-13050873 FORWARD LENGTH=200 | 201606	13980200	11371700	8122851	1752208	-1.12779e-05
	AT5G44200	CAP-binding protein 20 | Chr5:17802062-17803875 REVERSE LENGTH=257 | 201606	14697650	13178450	5461853	592354	-0.000108644
	AT4G10040	cytochrome c-2 | Chr4:6277083-6278281 FORWARD LENGTH=112 | 201606	94524100	87215030	33572070	6887238	-0.000251464
	AT1G48760	delta-adaptin | Chr1:18036652-18039261 REVERSE LENGTH=869 | 201606	18618460	16763480	8541719	2858757	-0.000661798
	AT1G35470	SPla/RYanodine receptor (SPRY) domain-containing protein | Chr1:13051636-13054922 REVERSE LENGTH=465 | 201606	11296450	9379896	6049802	1202639	-0.000863524
	AT3G59500	Integral membrane HRF1 family protein | Chr3:21987110-21988169 FORWARD LENGTH=269 | 201606	203169	1668982	3374606	6963121	-0.00191692
	AT2G21720	ArgH (DUF639) | Chr2:9273696-9276802 FORWARD LENGTH=734 | 201606	6983142	12119330	28214720	43078130	-0.00401876
	AT4G19006	Proteasome component (PCI) domain protein | Chr4:10409349-10411347 REVERSE LENGTH=386 | 201606	110027000	102275700	36780740	8278244	-0.00547487
	AT5G43920	transducin family protein / WD-40 repeat family protein | Chr5:17673397-17675630 FORWARD LENGTH=523 | 201606	3790673	3727440	1494220	961244	-0.00603156
	AT5G39650	transmembrane protein%2C putative (DUF679) | Chr5:15875265-15875999 FORWARD LENGTH=244 | 201606	96756.4	1742961	21881230	30086130	-0.00662756
	AT2G03640	Nuclear transport factor 2 (NTF2) family protein with RNA binding (RRM-RBD-RNP motifs) domain-containing protein | Chr2:1104525-1106418 REVERSE LENGTH=422 | 201606	28683780	26868180	8132364	1046658	-0.0080252
	AT3G15090	GroES-like zinc-binding alcohol dehydrogenase family protein | Chr3:5076847-5078870 FORWARD LENGTH=366 | 201606	101316000	107315000	61151890	66226680	-0.00825506
	AT4G29410	Ribosomal L28e protein family | Chr4:14468439-14469964 REVERSE LENGTH=143 | 201606	55019990	162111600	198508500	452975300	-0.0125453
	AT4G37830	cytochrome c oxidase-like protein | Chr4:17787672-17788762 REVERSE LENGTH=102 | 201606	4912276	6606995	2058668	5006398	-0.0126062
	AT2G14282	SCR-like 18 | Chr2:6049928-6050393 REVERSE LENGTH=97 | 201606	1849773	4875598	8717855	16621500	-0.0134504
	AT3G51460	Phosphoinositide phosphatase family protein | Chr3:19093007-19097142 FORWARD LENGTH=597 | 201606	33207770	62219120	135889900	221134700	-0.0141372
	AT2G48150	glutathione peroxidase 4 | Chr2:19688109-19689099 REVERSE LENGTH=170 | 201606	5921177	12123520	9868860	23672500	-0.01464
	AT1G22760	poly(A) binding protein 3 | Chr1:8055599-8058799 FORWARD LENGTH=660 | 201606	737564100	631495400	409697200	155395900	-0.0151473
	AT3G18430	Calcium-binding EF-hand family protein | Chr3:6326180-6327476 FORWARD LENGTH=175 | 201606	2754683	4430103	5959377	10232650	-0.0157284
	AT1G14830	DYNAMIN-like 1C | Chr1:5107699-5111470 REVERSE LENGTH=614 | 201606	30459230	106331700	312520000	542157100	-0.0165293
	AT3G15410	Leucine-rich repeat (LRR) family protein | Chr3:5203380-5207279 FORWARD LENGTH=584 | 201606	26135920	26136690	4340830	1391998	-0.0179132
	AT5G13120	cyclophilin 20-2 | Chr5:4162714-4164720 REVERSE LENGTH=259 | 201606	6027597	6208666	482004	87505.1	-0.017982
	AT3G44100	MD-2-related lipid recognition domain-containing protein | Chr3:15866162-15867273 REVERSE LENGTH=152 | 201606	14981510	14724180	4180550	2220417	-0.0180557
	AT4G02290	glycosyl hydrolase 9B13 | Chr4:1002654-1005125 REVERSE LENGTH=516 | 201606	7225036	5438789	5021223	1281206	-0.0180648
	AT1G48900	Signal recognition particle%2C SRP54 subunit protein | Chr1:18084972-18087743 REVERSE LENGTH=495 | 201606	12410580	17195390	32448400	47749140	-0.018931
	AT4G39280	phenylalanyl-tRNA synthetase%2C putative / phenylalanine-tRNA ligase | Chr4:18281641-18284831 REVERSE LENGTH=485 | 201606	65490930	55341210	32963770	9116845	-0.0198389
	AT1G31070	N-acetylglucosamine-1-phosphate uridylyltransferase 1 | Chr1:11084951-11088361 FORWARD LENGTH=505 | 201606	1022534	313755	2528087	1528667	-0.0209445
	AT2G38020	vacuoleless1 (VCL1) | Chr2:15910098-15914190 REVERSE LENGTH=858 | 201606	31357140	28906860	12290720	5304427	-0.0231934
	AT3G27380	succinate dehydrogenase 2-1 | Chr3:10131209-10132673 REVERSE LENGTH=279 | 201606	10213200	11037000	8248820	9658380	-0.0233955
	AT3G17780	B-cell receptor-associated-like protein | Chr3:6087016-6088128 FORWARD LENGTH=129 | 201606	2784336	10411950	13628470	32824110	-0.024554
	AT1G78140	S-adenosyl-L-methionine-dependent methyltransferases superfamily protein | Chr1:29401937-29403878 REVERSE LENGTH=355 | 201606	2524575	3535497	1899602	3945606	-0.0286188
	AT1G79800	early nodulin-like protein 7 | Chr1:30018549-30019217 FORWARD LENGTH=192 | 201606	657879	1123491	1669558	2967180	-0.02886
	AT1G04160	myosin XI B | Chr1:1086495-1096146 FORWARD LENGTH=1500 | 201606	68542120	73707030	80936240	95744410	-0.0296482
	AT3G05500	Rubber elongation factor protein (REF) | Chr3:1593540-1594802 FORWARD LENGTH=246 | 201606	149206900	217554100	317309400	514871100	-0.0299961
	AT2G13540	ARM repeat superfamily protein | Chr2:5637053-5642813 FORWARD LENGTH=848 | 201606	48734840	41898510	20227120	4627507	-0.0317398
	AT5G58160	actin binding protein | Chr5:23533724-23539465 FORWARD LENGTH=1266 | 201606	33998690	31459390	16315830	9889599	-0.0319972
	AT5G64760	regulatory particle non-ATPase subunit 5B | Chr5:25894027-25896445 REVERSE LENGTH=442 | 201606	15291420	12433440	7367596	1233142	-0.0320051
	AT5G11110	sucrose phosphate synthase 2F | Chr5:3536426-3540901 FORWARD LENGTH=1047 | 201606	267006200	220942500	144734200	47455620	-0.0340747
	AT4G35380	SEC7-like guanine nucleotide exchange family protein | Chr4:16819883-16825960 FORWARD LENGTH=1706 | 201606	106166100	99787440	44608090	27547400	-0.0348339
	AT4G33390	WEAK CHLOROPLAST MOVEMENT UNDER BLUE LIGHT-like protein (DUF827) | Chr4:16075282-16077706 FORWARD LENGTH=779 | 201606	23471900	31745720	53314320	81109360	-0.0357194
	AT5G37475	Translation initiation factor eIF3 subunit | Chr5:14866328-14867749 REVERSE LENGTH=225 | 201606	40288330	36129490	11169940	1080641	-0.0363433
	AT5G54900	RNA-binding protein 45A | Chr5:22295412-22298126 FORWARD LENGTH=387 | 201606	21019360	18770950	6754589	1414451	-0.0363969
	AT2G38010	Neutral/alkaline non-lysosomal ceramidase | Chr2:15906862-15909867 FORWARD LENGTH=757 | 201606	8787248	9188587	3704828	4120493	-0.0369514
	AT5G02390	TRM32-like protein (DUF3741) | Chr5:508764-511710 REVERSE LENGTH=835 | 201606	190621	328364	1855094	2730880	-0.0376886
	AT1G10290	dynamin-like protein 6 | Chr1:3370774-3377120 FORWARD LENGTH=914 | 201606	12118900	54073570	162146800	307185700	-0.0411118
	AT3G08790	ENTH/VHS/GAT family protein | Chr3:2667881-2671001 FORWARD LENGTH=607 | 201606	10221950	14979490	11429010	22488900	-0.0415808
	AT2G33210	heat shock protein 60-2 | Chr2:14075093-14078568 REVERSE LENGTH=585 | 201606	372019100	328553700	107651600	10616490	-0.0421106
	AT2G20580	26S proteasome regulatory subunit S2 1A | Chr2:8859211-8864699 FORWARD LENGTH=891 | 201606	328695800	293656200	106183800	27499590	-0.0422173
	AT3G55610	delta 1-pyrroline-5-carboxylate synthase 2 | Chr3:20624278-20628989 REVERSE LENGTH=726 | 201606	20515530	19412590	4224445	1242024	-0.0424261
	AT4G15802	heat shock factor binding protein | Chr4:8986864-8988339 REVERSE LENGTH=86 | 201606	97559540	99027790	2616742	1037330	-0.0447111
	ATCG00340	Photosystem I%2C PsaA/PsaB protein | ChrC:37375-39579 REVERSE LENGTH=734 | 201606	892766	4199772	7909005	17884040	-0.0463731
	AT1G49760	poly(A) binding protein 8 | Chr1:18416740-18419753 FORWARD LENGTH=671 | 201606	135195200	113093900	66637040	22391020	-0.0463752
	AT4G05420	damaged DNA binding protein 1A | Chr4:2746288-2752663 FORWARD LENGTH=1088 | 201606	11776510	8618505	6785168	752054	-0.0468391
	AT4G37880	LisH/CRA/RING-U-box domains-containing protein | Chr4:17810183-17811349 FORWARD LENGTH=388 | 201606	8489892	6955495	4034522	1005724	-0.0479449
	AT1G58215	spindle pole body component 110 | Chr1:21555085-21558056 FORWARD LENGTH=947 | 201606	164070200	153949700	83785180	62162380	-0.0496652
	AT1G25350	glutamine-tRNA ligase%2C putative / glutaminyl-tRNA synthetase%2C putative / GlnRS | Chr1:8889280-8894205 REVERSE LENGTH=795 | 201606	151130700	130120400	55441200	13089540	-0.0499286
	AT2G40290	Eukaryotic translation initiation factor 2 subunit 1 | Chr2:16829030-16830889 REVERSE LENGTH=344 | 201606	132938700	118569200	36821220	6840296	-0.0500445
	AT3G20800	Cell differentiation%2C Rcd1-like protein | Chr3:7271412-7273897 REVERSE LENGTH=316 | 201606	3759148	2992714	4136685	2862143	-0.0502526
	AT2G26780	ARM repeat superfamily protein | Chr2:11410125-11423598 FORWARD LENGTH=1812 | 201606	117651000	107638100	27239150	5663391	-0.0502604
	AT4G12960	Gamma interferon responsive lysosomal thiol (GILT) reductase family protein | Chr4:7583301-7584412 FORWARD LENGTH=233 | 201606	3676443	3004913	7232290	7269133	-0.0504402
	AT2G45310	UDP-D-glucuronate 4-epimerase 4 | Chr2:18682652-18683965 FORWARD LENGTH=437 | 201606	3110835	10734570	14684000	36513080	-0.0518995
	AT4G10340	light harvesting complex of photosystem II 5 | Chr4:6408200-6409496 FORWARD LENGTH=280 | 201606	2845776	8687222	11836200	28616680	-0.0519969
	AT3G18570	Oleosin family protein | Chr3:6396072-6396572 REVERSE LENGTH=166 | 201606	14532620	18086030	12275800	19953970	-0.0520309
	AT3G13470	TCP-1/cpn60 chaperonin family protein | Chr3:4389685-4392624 FORWARD LENGTH=596 | 201606	3130351	2531487	1189767	44305.8	-0.0543521
	AT3G61760	DYNAMIN-like 1B | Chr3:22860546-22864092 REVERSE LENGTH=610 | 201606	19050040	116728200	444969000	843817500	-0.0550299
	AT4G25890	60S acidic ribosomal protein family | Chr4:13159627-13160393 REVERSE LENGTH=119 | 201606	5906346	5872534	151681	9910.31	-0.0552192
	AT3G12390	Nascent polypeptide-associated complex (NAC)%2C alpha subunit family protein | Chr3:3942344-3943595 FORWARD LENGTH=203 | 201606	65121730	60415510	9476341	225561	-0.0574901
	AT5G49680	SABRE-like protein | Chr5:20176385-20188307 FORWARD LENGTH=2587 | 201606	39667250	86117890	221576600	406765800	-0.0588413
	AT5G53560	cytochrome B5 isoform E | Chr5:21759628-21760353 FORWARD LENGTH=134 | 201606	15827850	25407760	15298870	38174330	-0.0623327
	AT2G31980	PHYTOCYSTATIN 2 | Chr2:13609246-13609770 REVERSE LENGTH=147 | 201606	22909210	53470490	51434680	136063400	-0.0635775
	AT1G67350	NADH-ubiquinone oxidoreductase | Chr1:25235826-25236122 FORWARD LENGTH=98 | 201606	1584017	6335275	5578203	18612650	-0.0647014
	AT2G17800	RAC-like 1 | Chr2:7740313-7741942 FORWARD LENGTH=197 | 201606	1016242	2951124	7304303	14713450	-0.0650855
	AT2G26490	Transducin/WD40 repeat-like superfamily protein | Chr2:11268035-11269432 FORWARD LENGTH=465 | 201606	16395930	33633640	36379510	86103330	-0.0652911
	AT2G36660	poly(A) binding protein 7 | Chr2:15361476-15364398 REVERSE LENGTH=609 | 201606	48238840	34348570	33739130	9350785	-0.0661308
	AT1G26630	Eukaryotic translation initiation factor 5A-1 (eIF-5A 1) protein | Chr1:9205968-9207098 FORWARD LENGTH=159 | 201606	653745500	589748800	135991700	26671610	-0.0662966
	AT1G53850	20S proteasome alpha subunit E1 | Chr1:20104131-20105792 REVERSE LENGTH=237 | 201606	1962269	1563078	706831	0	-0.066656
	AT1G69410	eukaryotic elongation factor 5A-3 | Chr1:26089301-26090194 FORWARD LENGTH=158 | 201606	25244590	22803110	4607689	527835	-0.0674684
	AT1G02140	mago nashi family protein | Chr1:403467-404401 REVERSE LENGTH=150 | 201606	28603140	25529460	13400910	8082843	-0.0679616
	AT5G23390	polygalacturonase inhibitor (DUF639) | Chr5:7870719-7874283 REVERSE LENGTH=730 | 201606	1760894	3913760	30274280	49212640	-0.067993
	AT4G38630	regulatory particle non-ATPase 10 | Chr4:18057357-18059459 REVERSE LENGTH=386 | 201606	316527200	284521400	76002340	22557650	-0.0683386
	AT2G19000	hypothetical protein | Chr2:8241189-8241566 FORWARD LENGTH=125 | 201606	102176000	111209900	27323980	46727120	-0.0683965
	AT2G47030	Plant invertase/pectin methylesterase inhibitor superfamily | Chr2:19324415-19326268 REVERSE LENGTH=588 | 201606	75599270	99763780	319168300	496960100	-0.0701234
	AT1G26190	Phosphoribulokinase / Uridine kinase family | Chr1:9057285-9060433 REVERSE LENGTH=674 | 201606	2930517	3843613	14592820	22582830	-0.0706182
	AT2G43810	Small nuclear ribonucleoprotein family protein | Chr2:18149725-18150879 FORWARD LENGTH=91 | 201606	7340587	6140931	2353264	309415	-0.0708407
	AT5G50030	Plant invertase/pectin methylesterase inhibitor superfamily protein | Chr5:20354666-20355449 FORWARD LENGTH=187 | 201606	1256394	871628	1751144	1231396	-0.0708905
	AT2G26430	arginine-rich cyclin 1 | Chr2:11243433-11245504 REVERSE LENGTH=416 | 201606	595849	546604	3922734	5534249	-0.0723687
	AT5G51840	junctophilin-like protein | Chr5:21072143-21074131 FORWARD LENGTH=245 | 201606	12752130	10989370	4086827	1181707	-0.0731819
	AT3G58480	calmodulin-binding family protein | Chr3:21629341-21631853 FORWARD LENGTH=575 | 201606	27483020	27211740	34651720	37791240	-0.0733516
	AT2G46170	Reticulon family protein | Chr2:18965410-18966940 FORWARD LENGTH=255 | 201606	19431360	48756030	69408180	164793100	-0.073777
	AT3G15880	WUS-interacting protein 2 | Chr3:5364792-5371869 REVERSE LENGTH=1135 | 201606	2408630	1549293	7118772	7722387	-0.0747969
	AT1G23240	Caleosin-related family protein | Chr1:8252894-8254494 REVERSE LENGTH=210 | 201606	47678420	146022000	159610400	455013000	-0.0754092
	AT1G75220	Major facilitator superfamily protein | Chr1:28229412-28232606 REVERSE LENGTH=487 | 201606	559508	2233246	938754	5291455	-0.0754109
	AT2G47470	thioredoxin family protein | Chr2:19481503-19483683 FORWARD LENGTH=361 | 201606	1107617000	1028952000	261896100	154913500	-0.075481
	AT2G19560	proteasome family protein | Chr2:8465924-8469069 REVERSE LENGTH=413 | 201606	2295111	2481871	1257014	1677856	-0.0781373
	AT3G28840	hypothetical protein (DUF1216) | Chr3:10838469-10839734 FORWARD LENGTH=391 | 201606	203475300	368670200	504239300	1065744000	-0.0792103
	AT2G26890	DNAJ heat shock N-terminal domain-containing protein | Chr2:11462327-11473841 REVERSE LENGTH=2554 | 201606	15074840	52238810	97166790	231662000	-0.0801603
	AT2G20990	synaptotagmin A | Chr2:9014827-9017829 FORWARD LENGTH=541 | 201606	3214154	4424726	11251240	18618700	-0.0812116
	AT4G04950	thioredoxin family protein | Chr4:2517882-2519924 REVERSE LENGTH=488 | 201606	23473880	23029560	2380713	2990641	-0.0828091
	AT1G12470	zinc ion binding protein | Chr1:4251359-4257201 FORWARD LENGTH=988 | 201606	45478880	38201030	23898400	12271890	-0.0836874
	AT3G53990	Adenine nucleotide alpha hydrolases-like superfamily protein | Chr3:19989658-19991019 REVERSE LENGTH=160 | 201606	4181918	4043293	1507107	1440164	-0.0840289
	AT3G28820	mediator of RNA polymerase II transcription subunit-like protein%2C putative (DUF1216) | Chr3:10827714-10829396 FORWARD LENGTH=434 | 201606	14651110	60359150	177261100	381757100	-0.085067
	AT1G70770	transmembrane protein (Protein of unknown function DUF2359%2C transmembrane) | Chr1:26688622-26691185 REVERSE LENGTH=610 | 201606	87646720	232465600	356621100	866325700	-0.0850716
	AT3G03160	B-cell receptor-associated-like protein | Chr3:729876-730268 FORWARD LENGTH=130 | 201606	762400	2388602	22806840	39589930	-0.0854054
	AT3G23990	heat shock protein 60 | Chr3:8669013-8672278 FORWARD LENGTH=577 | 201606	845041400	728501700	183857600	19935700	-0.0855444
	AT4G16510	YbaK/aminoacyl-tRNA synthetase-associated domain-containing protein | Chr4:9302816-9304869 FORWARD LENGTH=232 | 201606	5693723	4616297	2105689	431322	-0.0859546
	AT5G62310	AGC (cAMP-dependent%2C cGMP-dependent and protein kinase C) kinase family protein | Chr5:25023405-25028414 FORWARD LENGTH=1168 | 201606	3740473	4212439	4500702	6107975	-0.0862704
	AT5G58440	sorting nexin 2A | Chr5:23624154-23626676 REVERSE LENGTH=587 | 201606	4763133	4976770	6080634	7374831	-0.0869695
	AT3G03780	methionine synthase 2 | Chr3:957602-960740 FORWARD LENGTH=765 | 201606	1744315000	1509244000	472490100	143403900	-0.0870528
	AT1G52280	RAB GTPase homolog G3D | Chr1:19468150-19469449 REVERSE LENGTH=206 | 201606	5816814	7493568	9455358	15752880	-0.0883441
	AT5G15650	reversibly glycosylated polypeptide 2 | Chr5:5092203-5094093 FORWARD LENGTH=360 | 201606	3626656000	3308444000	328251500	19767660	-0.0888305
	AT1G08190	vacuolar protein sorting 41 | Chr1:2567652-2573142 FORWARD LENGTH=980 | 201606	24741060	22049130	12855400	8994304	-0.0897211
	AT3G61480	Quinoprotein amine dehydrogenase%2C beta chain-like%3B RIC1-like guanyl-nucleotide exchange factor | Chr3:22749984-22756476 FORWARD LENGTH=1081 | 201606	2056000	4366183	1488610	7386995	-0.0903067
	AT1G76860	Small nuclear ribonucleoprotein family protein | Chr1:28854594-28855637 REVERSE LENGTH=98 | 201606	20043910	14886890	8772480	681093	-0.0918622
	AT1G19880	Regulator of chromosome condensation (RCC1) family protein | Chr1:6900648-6903818 REVERSE LENGTH=538 | 201606	12708390	19177460	13362420	30950990	-0.0929612
	AT5G62440	EMB514 (DUF3223) | Chr5:25072620-25073917 REVERSE LENGTH=202 | 201606	6508463	5561007	1342341	119054	-0.0935506
	AT2G47770	TSPO(outer membrane tryptophan-rich sensory protein)-like protein | Chr2:19568701-19569291 FORWARD LENGTH=196 | 201606	1476114	4929046	8031261	20907380	-0.09512
	AT1G45545	WEAK CHLOROPLAST MOVEMENT UNDER BLUE LIGHT-like protein (DUF827) | Chr1:17180615-17182957 REVERSE LENGTH=752 | 201606	848455	1502118	11760210	20386890	-0.0953246
	AT3G12760	defective in cullin neddylation protein | Chr3:4054963-4056826 FORWARD LENGTH=250 | 201606	13367270	11444240	3223226	772157	-0.0956381
	AT5G42010	Transducin/WD40 repeat-like superfamily protein | Chr5:16802280-16804757 FORWARD LENGTH=709 | 201606	2162899	1994878	441833	312986	-0.0960808
	AT4G39090	Papain family cysteine protease | Chr4:18215826-18217326 REVERSE LENGTH=368 | 201606	8350003	8565771	13051720	16649650	-0.0966487
	AT1G79650	Rad23 UV excision repair protein family | Chr1:29972406-29975132 REVERSE LENGTH=371 | 201606	4826336	4257851	644077	74732.8	-0.0989406
	AT1G78570	rhamnose biosynthesis 1 | Chr1:29550110-29552207 FORWARD LENGTH=669 | 201606	196680900	160803300	104226200	51203150	-0.0996891
	AT2G02050	NADH-ubiquinone oxidoreductase B18 subunit | Chr2:490024-490335 FORWARD LENGTH=103 | 201606	3668149	6931542	2255168	10640370	-0.099725
	AT1G15240	phox (PX) domain-containing protein | Chr1:5243799-5246495 FORWARD LENGTH=706 | 201606	0	40786.8	2693881	4636926	-0.101415
	ATCG00280	photosystem II reaction center protein C | ChrC:33720-35141 FORWARD LENGTH=473 | 201606	899941	4309928	5711944	17846770	-0.102066
	AT3G01500	carbonic anhydrase 1 | Chr3:194853-196716 REVERSE LENGTH=270 | 201606	14381890	10140830	46844450	59253190	-0.102616
	AT1G31330	photosystem I subunit F | Chr1:11215011-11215939 REVERSE LENGTH=221 | 201606	228727	642265	8942480	16001310	-0.102905
	AT1G60740	Thioredoxin superfamily protein | Chr1:22361127-22361817 FORWARD LENGTH=162 | 201606	4452705	4146781	1003277	868988	-0.103077
	AT2G47580	spliceosomal protein U1A | Chr2:19517229-19518686 FORWARD LENGTH=250 | 201606	6792615	5186635	3104772	746475	-0.103956
	AT3G10370	FAD-dependent oxidoreductase family protein | Chr3:3216502-3219027 FORWARD LENGTH=629 | 201606	40318870	84435140	111533500	276707800	-0.105131
	AT3G07980	mitogen-activated protein kinase kinase kinase 6 | Chr3:2543893-2551092 REVERSE LENGTH=1367 | 201606	2000589	3039342	3145341	6714210	-0.106212
	AT5G19770	tubulin alpha-3 | Chr5:6682761-6684474 REVERSE LENGTH=450 | 201606	2129764	1841283	825838	485610	-0.108179
	AT5G42790	proteasome alpha subunit F1 | Chr5:17159270-17160975 REVERSE LENGTH=278 | 201606	139453400	119283900	20744780	927117	-0.109505
	AT5G22330	P-loop containing nucleoside triphosphate hydrolases superfamily protein | Chr5:7391026-7394071 REVERSE LENGTH=458 | 201606	35643940	30593660	6401062	1548025	-0.111626
	AT4G29130	hexokinase 1 | Chr4:14352338-14354865 REVERSE LENGTH=496 | 201606	69758620	154751600	200263800	525564300	-0.1121
	AT5G61780	TUDOR-SN protein 2 | Chr5:24822012-24826641 FORWARD LENGTH=985 | 201606	1137822000	903981600	448059500	137532300	-0.112546
	AT5G09510	Ribosomal protein S19 family protein | Chr5:2955698-2956554 REVERSE LENGTH=152 | 201606	47799.4	451402	0	1145620	-0.113956
	AT4G16500	Cystatin/monellin superfamily protein | Chr4:9301530-9301883 REVERSE LENGTH=117 | 201606	33569670	32177670	13324810	13955900	-0.115416
	AT1G79280	nuclear pore anchor | Chr1:29819176-29832809 REVERSE LENGTH=2093 | 201606	33071150	29307230	9037861	6007518	-0.115753
	AT1G15250	Zinc-binding ribosomal protein family protein | Chr1:5248825-5249381 REVERSE LENGTH=95 | 201606	541228	2969253	8269687	20739200	-0.116437
	AT4G14960	Tubulin/FtsZ family protein | Chr4:8548769-8550319 REVERSE LENGTH=450 | 201606	22370420	19846080	4701985	2998302	-0.117687
	AT5G58880	LRR protein | Chr5:23775966-23779601 FORWARD LENGTH=1089 | 201606	22077280	22511410	13822400	16024440	-0.118152
	AT4G14710	RmlC-like cupins superfamily protein | Chr4:8424897-8426360 REVERSE LENGTH=199 | 201606	7382698	6569366	563980	208038	-0.118459
	AT1G63000	nucleotide-rhamnose synthase/epimerase-reductase | Chr1:23342510-23343859 FORWARD LENGTH=301 | 201606	1070268000	939899900	153514600	70862220	-0.119564
	AT3G19950	RING/U-box superfamily protein | Chr3:6942853-6943839 FORWARD LENGTH=328 | 201606	351272	1141429	2575234	6487573	-0.119636
	AT5G47520	RAB GTPase homolog A5A | Chr5:19277596-19278366 REVERSE LENGTH=221 | 201606	22112840	51328900	40059360	137583100	-0.119844
	AT5G10260	RAB GTPase homolog H1E | Chr5:3219991-3221301 FORWARD LENGTH=207 | 201606	9132715	26398940	47859260	125863400	-0.119853
	AT5G17920	Cobalamin-independent synthase family protein | Chr5:5935771-5939195 FORWARD LENGTH=765 | 201606	1764436000	1368891000	753735900	234879900	-0.120588
	AT2G26590	regulatory particle non-ATPase 13 | Chr2:11311182-11314717 REVERSE LENGTH=300 | 201606	7782071	6836069	1113984	543204	-0.121033
	AT2G39080	NAD(P)-binding Rossmann-fold superfamily protein | Chr2:16309981-16312475 REVERSE LENGTH=351 | 201606	12533300	10855430	3213565	1819560	-0.12227
	AT3G27503	SCR-like 19 | Chr3:10185960-10186499 REVERSE LENGTH=98 | 201606	4704872	7325321	7852149	17798090	-0.122582
	AT1G22510	E3 ubiquitin-protein ligase RNF170-like protein (DUF 1232) | Chr1:7951003-7952597 REVERSE LENGTH=185 | 201606	687992	2032685	2105729	7071323	-0.122801
	AT1G75910	extracellular lipase 4 | Chr1:28501511-28503096 FORWARD LENGTH=343 | 201606	212546300	611715600	586901400	2028926000	-0.122999
	AT1G07670	endomembrane-type CA-ATPase 4 | Chr1:2370305-2374196 REVERSE LENGTH=1061 | 201606	23531920	43198860	16521180	72490640	-0.124834
	AT5G35090	hypothetical protein | Chr5:13358536-13359015 FORWARD LENGTH=159 | 201606	820698	1075567	5016252	9235325	-0.124941
	AT5G54310	ARF-GAP domain 5 | Chr5:22057262-22061066 REVERSE LENGTH=483 | 201606	42914370	39120410	3852274	4064172	-0.125123
	AT2G24420	DNA repair ATPase-like protein | Chr2:10380147-10382624 FORWARD LENGTH=440 | 201606	4755201	11171470	23923000	57773260	-0.125636
	AT1G48630	receptor for activated C kinase 1B | Chr1:17981977-17983268 REVERSE LENGTH=326 | 201606	35962790	29548850	6761808	655180	-0.125688
	AT3G02420	dihydroflavonol 4-reductase/flavanone protein | Chr3:496179-498772 REVERSE LENGTH=348 | 201606	2852430	7033188	21678280	49012590	-0.125812
	AT2G43490	Ypt/Rab-GAP domain of gyp1p superfamily protein | Chr2:18055106-18058179 REVERSE LENGTH=745 | 201606	10614040	9440513	3013331	2293106	-0.125895
	AT3G12490	cystatin B | Chr3:3960523-3961876 REVERSE LENGTH=234 | 201606	14661140	13063840	789688	446930	-0.125992
	AT1G75930	extracellular lipase 6 | Chr1:28508109-28509708 FORWARD LENGTH=343 | 201606	103944800	269377200	371171300	1068908000	-0.127542
	AT3G28790	transmembrane protein%2C putative (DUF1216) | Chr3:10813577-10815588 REVERSE LENGTH=608 | 201606	649501400	1430984000	1763657000	4953813000	-0.128176
	AT1G05960	ARM repeat superfamily protein | Chr1:1808478-1815060 REVERSE LENGTH=982 | 201606	969447	875244	239524	207737	-0.12827
	AT1G67680	SRP72 RNA-binding domain-containing protein | Chr1:25365962-25368464 REVERSE LENGTH=664 | 201606	173341300	129557900	76434650	19372440	-0.128298
	AT5G02490	Heat shock protein 70 (Hsp 70) family protein | Chr5:550296-552565 REVERSE LENGTH=653 | 201606	43908980	35496160	28874950	17436220	-0.128575
	AT2G36070	translocase inner membrane subunit 44-2 | Chr2:15145119-15147895 REVERSE LENGTH=469 | 201606	1486007	2701648	13830950	27886530	-0.128724
	AT1G29910	chlorophyll A/B binding protein 3 | Chr1:10472443-10473246 REVERSE LENGTH=267 | 201606	5027523	11680160	22823020	56872380	-0.128813
	AT5G20280	sucrose phosphate synthase 1F | Chr5:6844994-6849997 REVERSE LENGTH=1043 | 201606	118037600	86880330	68267160	25263690	-0.129127
	AT1G28550	RAB GTPase homolog A1I | Chr1:10036966-10037698 REVERSE LENGTH=218 | 201606	17709320	43353330	46213630	145155600	-0.129174
	AT1G09330	golgi apparatus membrane protein-like protein ECHIDNA protein | Chr1:3013003-3014903 REVERSE LENGTH=186 | 201606	8797771	19454910	33696930	85669270	-0.13022
	AT1G54340	isocitrate dehydrogenase | Chr1:20283520-20286506 FORWARD LENGTH=416 | 201606	60849690	51765650	11791230	5107642	-0.130571
	AT3G28810	mediator of RNA polymerase II transcription subunit-like protein%2C putative (DUF1216) | Chr3:10822471-10823941 REVERSE LENGTH=434 | 201606	88969890	208287700	316338900	859215400	-0.131438
	AT2G46300	Late embryogenesis abundant (LEA) hydroxyproline-rich glycoprotein family | Chr2:19008392-19009247 FORWARD LENGTH=252 | 201606	332552	1710373	9161891	20849960	-0.131631
	AT2G28000	chaperonin-60alpha | Chr2:11926603-11929184 FORWARD LENGTH=586 | 201606	309281900	257201500	52678560	11352260	-0.132842
	AT3G28980	mediator of RNA polymerase II transcription subunit-like protein%2C putative (DUF1216) | Chr3:10993403-10994925 REVERSE LENGTH=445 | 201606	292628900	735629500	1327765000	3522996000	-0.132889
	AT1G02000	UDP-D-glucuronate 4-epimerase 2 | Chr1:346052-347356 FORWARD LENGTH=434 | 201606	502202	1734038	7284817	16843540	-0.13304
	AT2G19520	Transducin family protein / WD-40 repeat family protein | Chr2:8456006-8459235 FORWARD LENGTH=507 | 201606	9321479	6578858	4322059	688511	-0.133694
	AT4G34110	poly(A) binding protein 2 | Chr4:16336732-16339892 FORWARD LENGTH=629 | 201606	106014400	83940060	44551010	18850890	-0.134931
	AT2G17290	Calcium-dependent protein kinase family protein | Chr2:7517005-7519239 FORWARD LENGTH=544 | 201606	1219447	1889449	1145994	3219841	-0.134952
	AT4G34150	Calcium-dependent lipid-binding (CaLB domain) family protein | Chr4:16355035-16356955 FORWARD LENGTH=247 | 201606	9136115	7940363	443037	146905	-0.137688
	AT3G02360	6-phosphogluconate dehydrogenase family protein | Chr3:482498-483958 FORWARD LENGTH=486 | 201606	433051400	342882800	135835000	42279010	-0.13895
	AT5G01530	light harvesting complex photosystem II | Chr5:209084-210243 FORWARD LENGTH=290 | 201606	459541	882851	3349177	7304023	-0.139027
	AT5G21080	Uncharacterized protein | Chr5:7158035-7162906 REVERSE LENGTH=1025 | 201606	33872640	48861230	71917000	151953700	-0.139436
	AT5G14030	translocon-associated protein beta (TRAPB) family protein | Chr5:4526878-4528253 FORWARD LENGTH=195 | 201606	9674215	17366230	41069120	93221130	-0.139583
	AT2G18245	alpha/beta-Hydrolases superfamily protein | Chr2:7937353-7939382 FORWARD LENGTH=398 | 201606	1913573	3263870	7237580	16218490	-0.13961
	AT3G52560	ubiquitin E2 variant 1D-4 | Chr3:19494678-19495954 REVERSE LENGTH=146 | 201606	6727758	5684435	2056926	1228350	-0.139917
	AT1G74910	ADP-glucose pyrophosphorylase family protein | Chr1:28135770-28138456 REVERSE LENGTH=415 | 201606	66639310	54440590	10581680	1268484	-0.140455
	AT2G38540	lipid transfer protein 1 | Chr2:16130418-16130893 FORWARD LENGTH=118 | 201606	184760	298415	68410.8	384221	-0.14108
	AT3G15350	Core-2/I-branching beta-1%2C6-N-acetylglucosaminyltransferase family protein | Chr3:5167250-5168882 FORWARD LENGTH=424 | 201606	187586	1244954	3103749	9079625	-0.142542
	AT1G02840	RNA-binding (RRM/RBD/RNP motifs) family protein | Chr1:626918-629583 FORWARD LENGTH=303 | 201606	39240520	31448990	7121187	636514	-0.143024
	AT2G32260	phosphorylcholine cytidylyltransferase | Chr2:13697645-13700241 FORWARD LENGTH=332 | 201606	12070240	17807800	10029610	27664520	-0.143997
	AT3G09440	Heat shock protein 70 (Hsp 70) family protein | Chr3:2903434-2905632 REVERSE LENGTH=649 | 201606	338102200	300281500	117112800	100244700	-0.144178
	AT3G51250	Senescence/dehydration-associated protein-like protein | Chr3:19028227-19030442 FORWARD LENGTH=463 | 201606	6163743	8481302	17581640	35805660	-0.144883
	AT3G59455	Bifunctional inhibitor/lipid-transfer protein/seed storage 2S albumin superfamily protein | Chr3:21976840-21977130 FORWARD LENGTH=96 | 201606	15965980	25664640	24041310	62703360	-0.146416
	AT3G03430	Calcium-binding EF-hand family protein | Chr3:814481-814732 FORWARD LENGTH=83 | 201606	404713900	351185800	3791680	2243420	-0.146713
	AT3G20000	translocase of the outer mitochondrial membrane 40 | Chr3:6967685-6970247 FORWARD LENGTH=309 | 201606	1900015	5812900	11400800	32994910	-0.147756
	AT3G55620	Translation initiation factor IF6 | Chr3:20634581-20636312 FORWARD LENGTH=245 | 201606	28754980	22375900	7629957	1536238	-0.147855
	AT3G54240	alpha/beta-Hydrolases superfamily protein | Chr3:20080926-20082145 FORWARD LENGTH=350 | 201606	4430370	12339410	28552150	77362460	-0.148684
	AT5G42880	WEAK CHLOROPLAST MOVEMENT UNDER BLUE LIGHT-like protein (DUF827) | Chr5:17191758-17194091 FORWARD LENGTH=751 | 201606	9009179	12177430	14116880	29227690	-0.149152
	AT5G53310	myosin heavy chain-like protein | Chr5:21634657-21636094 FORWARD LENGTH=210 | 201606	2049552	1355820	7884953	12082870	-0.149574
	AT4G38130	histone deacetylase 1 | Chr4:17896493-17899057 REVERSE LENGTH=501 | 201606	9886885	7747194	3816976	1594167	-0.149739
	AT5G27980	Seed maturation protein | Chr5:10015883-10016676 REVERSE LENGTH=192 | 201606	141981000	119622300	15012800	6069569	-0.149875
	AT5G47200	RAB GTPase homolog 1A | Chr5:19167029-19168718 FORWARD LENGTH=202 | 201606	24184960	29899250	4170107	21300680	-0.151486
	AT2G22290	RAB GTPase homolog H1D | Chr2:9466568-9467688 FORWARD LENGTH=207 | 201606	5347483	13880130	24401440	70970060	-0.151583
	AT1G44170	aldehyde dehydrogenase 3H1 | Chr1:16796564-16800031 REVERSE LENGTH=484 | 201606	18463140	35320520	44486490	125291200	-0.152317
	AT5G50850	Transketolase family protein | Chr5:20689671-20692976 FORWARD LENGTH=363 | 201606	1482601000	1253440000	118944200	51081640	-0.152534
	AT2G28440	proline-rich family protein | Chr2:12161226-12162032 FORWARD LENGTH=268 | 201606	252174	660097	1467610	4039153	-0.153626
	AT2G33220	GRIM-19 protein | Chr2:14078974-14079929 FORWARD LENGTH=143 | 201606	3332758	9045664	10497170	36478740	-0.15368
	AT5G62500	end binding protein 1B | Chr5:25092929-25095006 FORWARD LENGTH=293 | 201606	19542040	15454650	5282597	1751973	-0.153763
	AT1G26390	FAD-binding Berberine family protein | Chr1:9130164-9131756 REVERSE LENGTH=530 | 201606	34517790	27391290	11401800	4937084	-0.155146
	AT1G13060	20S proteasome beta subunit E1 | Chr1:4452641-4454663 FORWARD LENGTH=274 | 201606	116991800	89156080	27684060	2479913	-0.156297
	ATCG00680	photosystem II reaction center protein B | ChrC:72371-73897 FORWARD LENGTH=508 | 201606	1882698	1553490	7882027	13607430	-0.156335
	AT4G33650	dynamin-related protein 3A | Chr4:16161073-16166587 FORWARD LENGTH=808 | 201606	85729870	70875840	36058390	23095390	-0.156492
	AT2G47380	Cytochrome c oxidase subunit Vc family protein | Chr2:19441694-19441888 FORWARD LENGTH=64 | 201606	5303961	13660930	9350662	41889450	-0.156581
	AT3G22110	20S proteasome alpha subunit C1 | Chr3:7792819-7793571 REVERSE LENGTH=250 | 201606	790914400	631244500	118745300	12454570	-0.156703
	AT4G16143	importin alpha isoform 2 | Chr4:9134450-9137134 REVERSE LENGTH=535 | 201606	42634320	31589460	13183770	1896285	-0.156888
	AT3G51070	S-adenosyl-L-methionine-dependent methyltransferases superfamily protein | Chr3:18969068-18972291 FORWARD LENGTH=895 | 201606	186260800	455176900	373885500	1479018000	-0.157532
	AT4G07390	Mannose-P-dolichol utilization defect 1 protein | Chr4:4195750-4197317 FORWARD LENGTH=235 | 201606	1187913	2978644	5412584	15876910	-0.158572
	AT1G79090	topoisomerase II-associated protein | Chr1:29749551-29752945 REVERSE LENGTH=793 | 201606	14299270	11356440	8900995	5419512	-0.158577
	AT2G28760	UDP-XYL synthase 6 | Chr2:12336469-12338642 REVERSE LENGTH=343 | 201606	100643500	86588350	19287120	15928040	-0.159214
	AT5G23720	dual specificity protein phosphatase family protein | Chr5:7998309-8002594 FORWARD LENGTH=929 | 201606	14888910	12572070	6272037	4514228	-0.15927
	AT3G60600	vesicle associated protein | Chr3:22400537-22402408 FORWARD LENGTH=256 | 201606	12616820	22493690	48534060	121091000	-0.160649
	AT1G53310	phosphoenolpyruvate carboxylase 1 | Chr1:19884261-19888070 REVERSE LENGTH=967 | 201606	13985620	9813861	6576164	1670381	-0.16202
	AT3G56240	copper chaperone | Chr3:20863460-20864402 REVERSE LENGTH=121 | 201606	62613650	52563360	10834910	7249414	-0.162771
	AT4G09750	NAD(P)-binding Rossmann-fold superfamily protein | Chr4:6146770-6148698 FORWARD LENGTH=322 | 201606	15456930	19615490	36703770	74828300	-0.162936
	AT4G31340	myosin heavy chain-like protein | Chr4:15205662-15208950 FORWARD LENGTH=437 | 201606	3329178	8130694	20802070	56874190	-0.163761
	AT1G63930	from the Czech 'roh' meaning 'corner' | Chr1:23727927-23729174 FORWARD LENGTH=415 | 201606	166355000	149020300	68222950	64802050	-0.164554
	AT5G01700	Protein phosphatase 2C family protein | Chr5:260848-262345 REVERSE LENGTH=333 | 201606	448563	904704	1953528	5225315	-0.164797
	AT1G09180	secretion-associated RAS super family 1 | Chr1:2965147-2965941 FORWARD LENGTH=193 | 201606	6694166	8922091	10816640	23157760	-0.165452
	AT4G13010	Oxidoreductase%2C zinc-binding dehydrogenase family protein | Chr4:7600682-7602567 FORWARD LENGTH=329 | 201606	24884580	34739990	60687560	135820700	-0.165946
	AT2G26800	Aldolase superfamily protein | Chr2:11429192-11432185 REVERSE LENGTH=433 | 201606	3718876	3100435	543663	346140	-0.166103
	AT1G64320	myosin heavy chain-like protein | Chr1:23868482-23870548 FORWARD LENGTH=623 | 201606	48900460	42897880	19535990	17258170	-0.166548
	AT3G59820	LETM1-like protein | Chr3:22098306-22101759 REVERSE LENGTH=755 | 201606	4309871	6913786	13264860	32641680	-0.166817
	AT2G26260	3beta-hydroxysteroid-dehydrogenase/decarboxylase isoform 2 | Chr2:11178237-11182872 FORWARD LENGTH=564 | 201606	36232020	27487760	66311810	78245150	-0.166997
	AT1G16470	proteasome subunit PAB1 | Chr1:5623122-5625439 FORWARD LENGTH=235 | 201606	767983900	582401600	158091600	10938900	-0.167553
	AT2G43640	Signal recognition particle%2C SRP9/SRP14 subunit | Chr2:18097614-18098619 REVERSE LENGTH=121 | 201606	22802060	17348680	5775322	1230952	-0.167697
	AT3G50390	Transducin/WD40 repeat-like superfamily protein | Chr3:18702137-18703546 FORWARD LENGTH=469 | 201606	1330997	2173607	16025020	36859080	-0.168327
	AT5G38435	S-protein homologue 8 | Chr5:15388080-15388478 FORWARD LENGTH=132 | 201606	39790520	32267140	8433100	4266981	-0.16843
	AT3G55180	alpha/beta-Hydrolases superfamily protein | Chr3:20454903-20456682 FORWARD LENGTH=312 | 201606	13937980	23551460	28631450	79391860	-0.168435
	AT4G29470	Phospholipase A2 family protein | Chr4:14484591-14485714 REVERSE LENGTH=191 | 201606	8459428	11385510	8501804	19409030	-0.168949
	AT5G13640	phospholipid:diacylglycerol acyltransferase | Chr5:4393529-4397213 FORWARD LENGTH=671 | 201606	5614338	9231159	40747660	96361570	-0.169817
	AT5G43010	regulatory particle triple-A ATPase 4A | Chr5:17248563-17251014 REVERSE LENGTH=399 | 201606	22187330	16963670	6484746	2068117	-0.16991
	AT2G19690	phospholipase A2-beta | Chr2:8503326-8504549 FORWARD LENGTH=147 | 201606	2295186	2712618	2142546	3592147	-0.171547
	AT2G44610	Ras-related small GTP-binding family protein | Chr2:18411778-18413883 REVERSE LENGTH=208 | 201606	16342760	28726360	50147980	134776400	-0.171684
	AT5G44150	phosphorelay protein | Chr5:17763797-17765101 REVERSE LENGTH=355 | 201606	3804403	2729633	1521883	395300	-0.171805
	AT4G00090	Transducin/WD40 repeat-like superfamily protein | Chr4:34234-36594 FORWARD LENGTH=430 | 201606	7596163	12254000	23292170	58834080	-0.171853
	AT3G23270	Regulator of chromosome condensation (RCC1) family with FYVE zinc finger domain-containing protein | Chr3:8316436-8320337 FORWARD LENGTH=1045 | 201606	61723500	51646100	35398630	26116900	-0.173273
	AT5G60010	ferric reductase-like transmembrane component family protein | Chr5:24160456-24164755 FORWARD LENGTH=886 | 201606	10888760	29094250	74110500	217139900	-0.173578
	AT2G17790	vacuolar protein sorting-associated 35A-like protein | Chr2:7733685-7739344 FORWARD LENGTH=787 | 201606	95227030	74263710	51418870	29499440	-0.173642
	AT4G32470	Cytochrome bd ubiquinol oxidase%2C 14kDa subunit | Chr4:15669641-15671095 REVERSE LENGTH=122 | 201606	17453240	38615910	15677840	94706930	-0.173655
	AT1G15340	methyl-CPG-binding domain 10 | Chr1:5275895-5277474 REVERSE LENGTH=384 | 201606	6383466	4901716	1912082	710588	-0.174076
	AT3G21140	Pyridoxamine 5'-phosphate oxidase family protein | Chr3:7409696-7412086 REVERSE LENGTH=387 | 201606	9548196	8079374	24850590	40253270	-0.174414
	ATCG00020	photosystem II reaction center protein A | ChrC:383-1444 REVERSE LENGTH=353 | 201606	887311	1828355	4127353	11531250	-0.174424
	ATMG00160	cytochrome oxidase 2 | ChrM:40502-42628 REVERSE LENGTH=260 | 201606	950788	2735162	9341293	26283050	-0.174685
	AT2G23900	Pectin lyase-like superfamily protein | Chr2:10174556-10176489 FORWARD LENGTH=477 | 201606	561159600	430200400	157362200	54324450	-0.174946
	AT1G57620	emp24/gp25L/p24 family/GOLD family protein | Chr1:21342863-21344581 FORWARD LENGTH=212 | 201606	495637	4342908	17308210	52510000	-0.175875
	AT2G20320	DENN (AEX-3) domain-containing protein | Chr2:8767082-8772271 FORWARD LENGTH=1029 | 201606	7949295	6861418	4594882	3748609	-0.1761
	AT2G40116	Phosphoinositide-specific phospholipase C family protein | Chr2:16751782-16754311 FORWARD LENGTH=613 | 201606	23665620	19593210	8260893	5878256	-0.176103
	AT3G13860	heat shock protein 60-3A | Chr3:4561704-4565133 REVERSE LENGTH=572 | 201606	360776800	274652000	69333380	9508651	-0.176275
	AT2G03510	SPFH/Band 7/PHB domain-containing membrane-associated protein family | Chr2:1066717-1068934 FORWARD LENGTH=356 | 201606	655424	1664268	20868600	51082590	-0.176531
	AT2G32850	Protein kinase superfamily protein | Chr2:13935448-13937977 REVERSE LENGTH=650 | 201606	21536240	17771160	4992762	3495808	-0.177357
	AT4G34030	3-methylcrotonyl-CoA carboxylase | Chr4:16301298-16303949 FORWARD LENGTH=587 | 201606	208590200	158424900	38240900	4453752	-0.178421
	AT3G10160	DHFS-FPGS homolog C | Chr3:3139588-3143949 REVERSE LENGTH=625 | 201606	742568	219261	1181145	635002	-0.178641
	AT5G47650	nudix hydrolase homolog 2 | Chr5:19310391-19312084 REVERSE LENGTH=278 | 201606	22331870	18365640	154647	72047.7	-0.17903
	AT1G53760	K+-H+ exchange-like protein | Chr1:20069159-20070918 REVERSE LENGTH=272 | 201606	693510	1081416	5365114	13038690	-0.179303
	AT2G31490	neuronal acetylcholine receptor subunit alpha-5 | Chr2:13412060-13413002 FORWARD LENGTH=71 | 201606	786718	6701012	8618411	40717650	-0.179552
	AT5G16120	alpha/beta-Hydrolases superfamily protein | Chr5:5266048-5267775 FORWARD LENGTH=351 | 201606	2102921	3300502	5983958	15456350	-0.179639
	AT2G21510	DNAJ heat shock N-terminal domain-containing protein | Chr2:9210841-9212699 REVERSE LENGTH=346 | 201606	7137696	9266813	10844460	23593440	-0.180462
	AT4G36600	Late embryogenesis abundant (LEA) protein | Chr4:17263666-17264968 FORWARD LENGTH=353 | 201606	39484830	35976490	14544310	16239470	-0.181276
	AT5G10860	Cystathionine beta-synthase (CBS) family protein | Chr5:3429173-3430142 REVERSE LENGTH=206 | 201606	23812020	20097810	5484315	4786530	-0.181697
	AT5G04430	binding to TOMV RNA 1L (long form) | Chr5:1250602-1253523 REVERSE LENGTH=313 | 201606	497736600	366436900	146186900	35831820	-0.182742
	AT1G24180	Thiamin diphosphate-binding fold (THDP-binding) superfamily protein | Chr1:8560777-8563382 REVERSE LENGTH=393 | 201606	1087980000	806247500	242120400	31016200	-0.18288
	AT3G19820	cell elongation protein / DWARF1 / DIMINUTO (DIM) | Chr3:6879835-6881616 REVERSE LENGTH=561 | 201606	233300	547241	7840846	19717610	-0.183742
	AT4G37640	calcium ATPase 2 | Chr4:17683225-17686808 REVERSE LENGTH=1014 | 201606	20664810	49641530	79659130	269056200	-0.184116
	AT2G38670	phosphorylethanolamine cytidylyltransferase 1 | Chr2:16168979-16171680 FORWARD LENGTH=421 | 201606	3526650	7490433	20063990	57624130	-0.184135
	AT3G26400	eukaryotic translation initiation factor 4B1 | Chr3:9666616-9669081 FORWARD LENGTH=532 | 201606	35909880	26826210	8561878	1875551	-0.184356
	AT1G21660	Chaperone DnaJ-domain superfamily protein | Chr1:7605924-7608835 FORWARD LENGTH=523 | 201606	38867000	60852560	48359110	148146500	-0.185506
	AT2G45820	Remorin family protein | Chr2:18863147-18864576 REVERSE LENGTH=190 | 201606	590169	950628	1145225	3287114	-0.185679
	AT1G68000	phosphatidylinositol synthase 1 | Chr1:25491346-25492930 FORWARD LENGTH=227 | 201606	254563	543170	3355125	8841871	-0.185703
	AT1G12640	MBOAT (membrane bound O-acyl transferase) family protein | Chr1:4303586-4305666 REVERSE LENGTH=462 | 201606	902312	2180405	3087581	10979160	-0.1858
	AT5G14240	Thioredoxin superfamily protein | Chr5:4596223-4597568 REVERSE LENGTH=256 | 201606	82161180	62616260	13979350	2545430	-0.185827
	AT4G34490	cyclase associated protein 1 | Chr4:16484896-16487355 REVERSE LENGTH=476 | 201606	449847900	358749600	102424000	58148790	-0.18595
	AT1G15120	Ubiquinol-cytochrome C reductase hinge protein | Chr1:5203091-5203897 FORWARD LENGTH=69 | 201606	808926	3149678	2328613	13604920	-0.186176
	AT1G65540	LETM1-like protein | Chr1:24362382-24366011 REVERSE LENGTH=736 | 201606	2131968	3307245	7614650	19788330	-0.186503
	AT1G23900	gamma-adaptin 1 | Chr1:8441379-8447152 FORWARD LENGTH=876 | 201606	120086300	99328010	45706950	34454450	-0.187538
	AT3G61070	peroxin 11E | Chr3:22604873-22606159 REVERSE LENGTH=231 | 201606	6412471	18063790	20131930	84647330	-0.187565
	AT3G19340	aminopeptidase (DUF3754) | Chr3:6701387-6704071 REVERSE LENGTH=487 | 201606	2759787	4249822	16595750	42376100	-0.188394
	AT1G26300	BSD domain-containing protein | Chr1:9096023-9099746 REVERSE LENGTH=316 | 201606	58184.7	361458	472621	2240863	-0.188603
	ATCG00490	ribulose-bisphosphate carboxylase | ChrC:54958-56397 FORWARD LENGTH=479 | 201606	3598408000	2644312000	867494500	153749400	-0.188647
	AT3G60500	3'-5'-exoribonuclease family protein | Chr3:22354245-22356440 FORWARD LENGTH=438 | 201606	3288818	2429880	733855	122830	-0.189193
	AT5G05470	eukaryotic translation initiation factor 2 alpha subunit | Chr5:1620579-1622214 FORWARD LENGTH=344 | 201606	101526700	139851200	53700120	179803800	-0.18953
	AT2G25970	KH domain-containing protein | Chr2:11071844-11075604 REVERSE LENGTH=632 | 201606	18424900	15615260	2823315	3166381	-0.190878
	AT5G26000	thioglucoside glucohydrolase 1 | Chr5:9079678-9082347 REVERSE LENGTH=541 | 201606	72682870	52496910	18469060	2758736	-0.191792
	AT3G22950	ADP-ribosylation factor C1 | Chr3:8136364-8137513 REVERSE LENGTH=183 | 201606	25709280	26603730	47370770	83778650	-0.192045
	AT5G15770	glucose-6-phosphate acetyltransferase 1 | Chr5:5144093-5144542 REVERSE LENGTH=149 | 201606	13155610	10682980	628176	577457	-0.192383
	AT1G09580	emp24/gp25L/p24 family/GOLD family protein | Chr1:3104657-3106092 FORWARD LENGTH=217 | 201606	495637	4342908	48718840	136831100	-0.192488
	AT3G05230	Signal peptidase subunit | Chr3:1492304-1493452 FORWARD LENGTH=167 | 201606	8214242	17658120	22119910	80536100	-0.193447
	AT5G48810	cytochrome B5 isoform D | Chr5:19789249-19790180 REVERSE LENGTH=140 | 201606	3392106	6858111	11731540	37957870	-0.193796
	AT1G27390	translocase outer membrane 20-2 | Chr1:9513469-9514912 REVERSE LENGTH=210 | 201606	694899	1660479	18747650	50579020	-0.194515
	AT3G22630	20S proteasome beta subunit D1 | Chr3:8009709-8010774 REVERSE LENGTH=204 | 201606	153246800	98387610	58971060	3051385	-0.196498
	AT1G28335	low-molecular-weight cysteine-rich 31 | Chr1:9937036-9937537 FORWARD LENGTH=81 | 201606	1115549	2056677	3139583	10066860	-0.196885
	AT2G33670	Seven transmembrane MLO family protein | Chr2:14245138-14247879 FORWARD LENGTH=501 | 201606	367556	325842	13124230	33596770	-0.197674
	AT2G30290	VACUOLAR SORTING RECEPTOR 2 | Chr2:12912890-12915781 REVERSE LENGTH=625 | 201606	6735134	17854730	132301500	377987500	-0.198271
	AT2G39420	alpha/beta-Hydrolases superfamily protein | Chr2:16460442-16462872 FORWARD LENGTH=317 | 201606	3247666	5867887	11588770	35474190	-0.199143
	AT4G39200	Ribosomal protein S25 family protein | Chr4:18257464-18258464 FORWARD LENGTH=108 | 201606	1610855	3762072	16403150	48870460	-0.19932
	AT4G33625	vacuole protein | Chr4:16153114-16154543 REVERSE LENGTH=200 | 201606	292666	1702730	4161006	16201110	-0.20089
	AT1G75950	S phase kinase-associated protein 1 | Chr1:28516715-28517454 FORWARD LENGTH=160 | 201606	77961820	60995310	22207150	13315970	-0.20138
	AT5G19690	staurosporin and temperature sensitive 3-like A | Chr5:6652649-6658214 FORWARD LENGTH=779 | 201606	1434223	2940912	14261820	41559190	-0.201558
	AT3G24530	AAA-type ATPase family protein / ankyrin repeat family protein | Chr3:8945678-8947786 REVERSE LENGTH=481 | 201606	116655700	108524100	92713110	87563040	-0.20157
	AT5G60740	ABC transporter family protein | Chr5:24425824-24430269 REVERSE LENGTH=1109 | 201606	4002472	17101180	63617830	216179300	-0.202647
	AT3G46430	ATP synthase | Chr3:17087687-17088497 FORWARD LENGTH=55 | 201606	1323213	8755093	10614690	57600730	-0.203484
	AT2G43710	Plant stearoyl-acyl-carrier-protein desaturase family protein | Chr2:18120107-18122495 FORWARD LENGTH=401 | 201606	33832830	26455000	1505096	537519	-0.203704
	AT1G67360	Rubber elongation factor protein (REF) | Chr1:25237072-25237913 REVERSE LENGTH=240 | 201606	29110220	32467070	27616300	41221180	-0.203904
	AT5G57300	S-adenosyl-L-methionine-dependent methyltransferases superfamily protein | Chr5:23208705-23210611 REVERSE LENGTH=288 | 201606	18773460	14424430	6957176	3962955	-0.20418
	AT4G37840	hexokinase-like 3 | Chr4:17790147-17792198 REVERSE LENGTH=493 | 201606	1817757	3559439	21283170	61614420	-0.204416
	AT2G32720	cytochrome B5 isoform B | Chr2:13877013-13878447 REVERSE LENGTH=134 | 201606	1908588	2865982	1255629	4943452	-0.204471
	AT5G04830	Nuclear transport factor 2 (NTF2) family protein | Chr5:1402294-1403671 REVERSE LENGTH=178 | 201606	10565020	22005980	49178720	162294300	-0.204949
	AT4G01470	tonoplast intrinsic protein 1%3B3 | Chr4:625092-625850 REVERSE LENGTH=252 | 201606	24086490	49635690	62035490	236427100	-0.206071
	AT5G43970	translocase of outer membrane 22-V | Chr5:17692888-17693187 FORWARD LENGTH=99 | 201606	625554	2934258	10023220	35816040	-0.206085
	AT3G58500	protein phosphatase 2A-4 | Chr3:21635503-21638911 REVERSE LENGTH=313 | 201606	14612730	11234510	1718045	709164	-0.206956
	AT2G35120	Single hybrid motif superfamily protein | Chr2:14805913-14807274 REVERSE LENGTH=156 | 201606	50937590	40223540	2076869	1747226	-0.207339
	AT5G07340	Calreticulin family protein | Chr5:2317300-2319458 FORWARD LENGTH=532 | 201606	22514280	48713600	65490930	253496900	-0.207808
	AT1G06530	Tropomyosin-like protein | Chr1:2001625-2002596 FORWARD LENGTH=323 | 201606	7372240	6640835	22256720	46057720	-0.208194
	AT3G14910	Rab3 GTPase-activating protein non-catalytic subunit | Chr3:5015432-5017566 FORWARD LENGTH=455 | 201606	5698389	4883795	8494395	10604260	-0.208366
	AT1G14980	chaperonin 10 | Chr1:5165930-5166654 REVERSE LENGTH=98 | 201606	75621610	57681800	4512899	331781	-0.208525
	AT4G28470	26S proteasome regulatory subunit S2 1B | Chr4:14067082-14072357 REVERSE LENGTH=891 | 201606	120412400	90783390	25656520	10851090	-0.208568
	AT2G07050	cycloartenol synthase 1 | Chr2:2924629-2930295 FORWARD LENGTH=759 | 201606	14736690	18645850	43753440	111679100	-0.20868
	AT5G63510	gamma carbonic anhydrase like 1 | Chr5:25424054-25425612 FORWARD LENGTH=252 | 201606	8095251	13686280	3788214	25539350	-0.209594
	AT5G35590	proteasome alpha subunit A1 | Chr5:13765417-13767768 REVERSE LENGTH=246 | 201606	169885700	118121700	38132390	1496550	-0.209962
	AT5G66680	dolichyl-diphosphooligosaccharide-protein glycosyltransferase 48kDa subunit family protein | Chr5:26617840-26620581 REVERSE LENGTH=437 | 201606	13871280	27758570	66912120	221431100	-0.21014
	AT4G35700	zinc finger (C2H2 type) family protein | Chr4:16923351-16924178 FORWARD LENGTH=275 | 201606	32698250	22793470	13129970	4413988	-0.210904
	AT4G13780	methionine-tRNA ligase%2C putative / methionyl-tRNA synthetase%2C putative / MetRS | Chr4:7993366-7998433 REVERSE LENGTH=797 | 201606	184676600	128354400	74326520	24538030	-0.211077
	AT1G07330	dentin sialophosphoprotein | Chr1:2251131-2253585 FORWARD LENGTH=753 | 201606	10394090	8180984	24249310	41347150	-0.211224
	AT5G64440	fatty acid amide hydrolase | Chr5:25766229-25770260 FORWARD LENGTH=607 | 201606	11889180	14771660	27343730	67852650	-0.211437
	AT1G18700	DNAJ heat shock N-terminal domain-containing protein | Chr1:6437591-6443046 FORWARD LENGTH=700 | 201606	3032219	4914439	24354600	71514400	-0.211683
	AT4G32130	ER membrane protein complex subunit-like protein (DUF2012) | Chr4:15520345-15522477 REVERSE LENGTH=202 | 201606	3070906	7611942	17674900	63975700	-0.21174
	AT2G39960	Microsomal signal peptidase 25 kDa subunit (SPC25) | Chr2:16681666-16683491 REVERSE LENGTH=192 | 201606	522559	2068078	9165805	31659740	-0.21204
	AT5G61790	calnexin 1 | Chr5:24827394-24829642 REVERSE LENGTH=530 | 201606	59604960	115673600	230756200	788024400	-0.212163
	AT3G52730	ubiquinol-cytochrome C reductase UQCRX/QCR9-like family protein | Chr3:19543146-19544167 REVERSE LENGTH=72 | 201606	3994728	7811930	4611728	23853840	-0.212259
	AT2G21060	glycine-rich protein 2B | Chr2:9036983-9037588 REVERSE LENGTH=201 | 201606	12889190	8773963	3575483	348436	-0.212383
	AT2G22950	Cation transporter/ E1-E2 ATPase family protein | Chr2:9766127-9769766 FORWARD LENGTH=1015 | 201606	13577210	31597200	89243150	306406200	-0.212464
	AT1G50430	Ergosterol biosynthesis ERG4/ERG24 family | Chr1:18682175-18685555 REVERSE LENGTH=432 | 201606	598874	882820	7144988	20545290	-0.212714
	AT5G53820	Late embryogenesis abundant protein (LEA) family protein | Chr5:21853475-21853866 FORWARD LENGTH=67 | 201606	430263700	341982800	20988690	25836910	-0.212941
	AT2G36060	MMS ZWEI homologue 3 | Chr2:15143012-15143998 REVERSE LENGTH=145 | 201606	11227410	8758910	304525	247085	-0.21299
	AT2G43460	Ribosomal L38e protein family | Chr2:18046285-18047292 REVERSE LENGTH=69 | 201606	0	0	31990890	92293140	-0.213497
	AT1G09210	calreticulin 1b | Chr1:2973217-2976655 REVERSE LENGTH=424 | 201606	434175900	355181500	79089350	79718280	-0.213501
	AT3G42880	Leucine-rich repeat protein kinase family protein | Chr3:14954587-14956577 FORWARD LENGTH=633 | 201606	5061185	15205410	41178160	153511900	-0.214383
	AT3G63150	MIRO-related GTP-ase 2 | Chr3:23329200-23332692 REVERSE LENGTH=643 | 201606	525676	1055236	13825700	41357360	-0.214589
	AT4G29350	profilin 2 | Chr4:14450135-14451119 FORWARD LENGTH=131 | 201606	8467085	6591996	100315	112610	-0.214596
	AT3G47930	L-galactono-1%2C4-lactone dehydrogenase | Chr3:17684500-17687426 FORWARD LENGTH=610 | 201606	1425328	2033858	10417110	30092380	-0.214655
	AT1G23670	OBP32pep protein%2C putative (DUF220) | Chr1:8373407-8375807 REVERSE LENGTH=219 | 201606	3227522	7059198	20893470	71290420	-0.215406
	AT4G12600	Ribosomal protein L7Ae/L30e/S12e/Gadd45 family protein | Chr4:7453296-7454208 FORWARD LENGTH=128 | 201606	13524960	11858710	5448472	5717340	-0.215467
	AT5G47180	Plant VAMP (vesicle-associated membrane protein) family protein | Chr5:19161384-19163265 REVERSE LENGTH=220 | 201606	28749390	41948410	72037990	212746200	-0.215507
	AT2G27020	20S proteasome alpha subunit G1 | Chr2:11528515-11530858 REVERSE LENGTH=249 | 201606	746486700	530162600	139789800	13620050	-0.216067
	AT4G32520	serine hydroxymethyltransferase 3 | Chr4:15689642-15692334 REVERSE LENGTH=529 | 201606	61805290	45437950	12591890	4201520	-0.216097
	AT2G01720	Ribophorin I | Chr2:317193-320016 REVERSE LENGTH=464 | 201606	6366367	10832440	29028450	92098280	-0.21611
	AT3G27930	beta-galactosidase | Chr3:10369593-10372318 REVERSE LENGTH=425 | 201606	3653618	8714008	35027740	117835900	-0.216695
	AT3G02780	isopentenyl pyrophosphate:dimethylallyl pyrophosphate isomerase 2 | Chr3:602578-604648 REVERSE LENGTH=284 | 201606	34305610	26911260	784159	1202057	-0.21689
	AT4G12590	ER membrane protein complex subunit-like protein (Protein of unknown function DUF106%2C transmembrane) | Chr4:7451291-7452976 REVERSE LENGTH=246 | 201606	590759	1174960	6572310	20723520	-0.216901
	AT3G57650	lysophosphatidyl acyltransferase 2 | Chr3:21349751-21352839 FORWARD LENGTH=389 | 201606	1900241	3808540	14749360	48050810	-0.217049
	AT3G55360	3-oxo-5-alpha-steroid 4-dehydrogenase family protein | Chr3:20521186-20522856 REVERSE LENGTH=310 | 201606	3696129	6796777	18630580	61271520	-0.217068
	AT1G79640	Protein kinase superfamily protein | Chr1:29966913-29971090 REVERSE LENGTH=684 | 201606	169077800	128516600	55505760	32052700	-0.217099
	AT1G04700	PB1 domain-containing protein tyrosine kinase | Chr1:1316919-1320653 FORWARD LENGTH=1042 | 201606	12870620	11447610	7170467	6971919	-0.217273
	AT1G34130	staurosporin and temperature sensitive 3-like b | Chr1:12430000-12432985 FORWARD LENGTH=735 | 201606	2738477	6399944	17088430	61241450	-0.217324
	AT3G57010	Calcium-dependent phosphotriesterase superfamily protein | Chr3:21095854-21097316 REVERSE LENGTH=376 | 201606	187852	523106	9378670	28845570	-0.217583
	AT1G72170	MICOS complex subunit%2C putative (DUF543) | Chr1:27156403-27157516 FORWARD LENGTH=102 | 201606	447697	726792	59662.5	1088515	-0.21766
	AT3G05170	Phosphoglycerate mutase family protein | Chr3:1466738-1468219 FORWARD LENGTH=316 | 201606	5137175	3831903	364373	19273	-0.217896
	AT3G27240	Cytochrome C1 family | Chr3:10056144-10058370 REVERSE LENGTH=307 | 201606	19498440	29492120	17993060	66306860	-0.218972
	AT1G35620	PDI-like 5-2 | Chr1:13156504-13158280 FORWARD LENGTH=440 | 201606	1223841	2724737	18075230	58152750	-0.219063
	AT5G16280	Tetratricopeptide repeat (TPR)-like superfamily protein | Chr5:5323377-5331345 REVERSE LENGTH=1272 | 201606	152291400	158075300	135830900	157243000	-0.219416
	AT1G12310	Calcium-binding EF-hand family protein | Chr1:4187500-4187946 REVERSE LENGTH=148 | 201606	269836600	214221900	76646680	59034940	-0.219846
	AT1G11890	Synaptobrevin family protein | Chr1:4011509-4012835 FORWARD LENGTH=218 | 201606	11272100	19594140	38301620	130153000	-0.219945
	AT4G35790	phospholipase D delta | Chr4:16955774-16959875 REVERSE LENGTH=868 | 201606	7352016	5001398	14063060	18762760	-0.220521
	AT1G08480	succinate dehydrogenase subunit | Chr1:2684340-2685395 FORWARD LENGTH=142 | 201606	2649442	11216800	17624730	87897090	-0.220747
	AT4G05020	NAD(P)H dehydrogenase B2 | Chr4:2572752-2576222 FORWARD LENGTH=582 | 201606	4498187	9381657	23359370	83707950	-0.220943
	AT3G15280	hypothetical protein | Chr3:5144144-5144670 REVERSE LENGTH=150 | 201606	66263120	50071340	8452195	4080635	-0.221201
	AT2G16600	rotamase CYP 3 | Chr2:7200862-7201383 FORWARD LENGTH=173 | 201606	128598200	97138620	21361670	11035930	-0.221495
	AT1G02690	importin alpha isoform 6 | Chr1:584397-587036 FORWARD LENGTH=538 | 201606	20265350	15318460	2645724	1329402	-0.222106
	AT5G11560	catalytics | Chr5:3709734-3713994 REVERSE LENGTH=982 | 201606	4698357	10813730	61265190	204815700	-0.222137
	AT1G09270	importin alpha isoform 4 | Chr1:2994506-2997833 FORWARD LENGTH=538 | 201606	185126000	133537000	36231100	9704982	-0.222316
	AT5G03160	DnaJ P58IPK-like protein | Chr5:750286-752671 FORWARD LENGTH=482 | 201606	81666160	62881160	19039390	12476330	-0.222397
	AT3G62830	NAD(P)-binding Rossmann-fold superfamily protein | Chr3:23232539-23235353 FORWARD LENGTH=445 | 201606	9076186	23528150	60526850	233089800	-0.222589
	AT5G05360	hypothetical protein | Chr5:1588356-1589178 FORWARD LENGTH=163 | 201606	1990065	1502579	162808	69679.2	-0.222624
	AT4G35000	ascorbate peroxidase 3 | Chr4:16665007-16667541 REVERSE LENGTH=287 | 201606	15554080	36720050	100943400	375679600	-0.223242
	AT4G22310	Uncharacterized protein family (UPF0041) | Chr4:11791443-11792638 FORWARD LENGTH=108 | 201606	659381	1887034	7758277	28147790	-0.223503
	AT5G60860	RAB GTPase homolog A1F | Chr5:24484750-24485565 FORWARD LENGTH=217 | 201606	4276296	7465875	6634342	27389310	-0.223863
	AT3G21865	peroxin 22 | Chr3:7701308-7703218 REVERSE LENGTH=283 | 201606	574977	788339	7832113	24003850	-0.223973
	AT1G49040	stomatal cytokinesis defective / SCD1 protein (SCD1) | Chr1:18139419-18148826 REVERSE LENGTH=1187 | 201606	11010720	17663350	25144260	86719360	-0.224764
	AT5G27540	MIRO-related GTP-ase 1 | Chr5:9722816-9727112 FORWARD LENGTH=648 | 201606	1516713	3353924	24524240	81760270	-0.225256
	AT5G42220	Ubiquitin-like superfamily protein | Chr5:16872962-16877455 FORWARD LENGTH=879 | 201606	80917410	64541030	25467890	20452710	-0.22556
	AT4G27110	COBRA-like protein 11 precursor | Chr4:13599236-13601521 REVERSE LENGTH=668 | 201606	5988815	15716430	44826620	173295600	-0.225724
	AT5G19440	NAD(P)-binding Rossmann-fold superfamily protein | Chr5:6556493-6558123 FORWARD LENGTH=326 | 201606	13173740	9847926	951098	310690	-0.225889
	AT1G43890	RAB GTPASE HOMOLOG B18 | Chr1:16646934-16648395 FORWARD LENGTH=212 | 201606	106238600	155778200	97756940	348278300	-0.225948
	AT2G24765	ADP-ribosylation factor 3 | Chr2:10562822-10564961 FORWARD LENGTH=182 | 201606	22169260	22039400	36209030	65763160	-0.22611
	AT5G39410	Saccharopine dehydrogenase | Chr5:15768415-15770274 REVERSE LENGTH=454 | 201606	2643186	2315766	11028300	27613960	-0.226318
	AT3G16100	RAB GTPase homolog G3C | Chr3:5459270-5460556 FORWARD LENGTH=206 | 201606	1573928	2213786	10369960	32403180	-0.227208
	AT3G08580	ADP/ATP carrier 1 | Chr3:2605706-2607030 REVERSE LENGTH=381 | 201606	90692430	235967600	258783800	1353357000	-0.227629
	AT2G46560	transducin family protein / WD-40 repeat family protein | Chr2:19115570-19125856 REVERSE LENGTH=2513 | 201606	48293680	34588740	10611180	3344224	-0.227631
	AT2G04350	AMP-dependent synthetase and ligase family protein | Chr2:1516086-1519178 FORWARD LENGTH=720 | 201606	7599107	17106890	55249720	203985800	-0.227647
	AT5G24810	ABC1 family protein | Chr5:8516902-8522616 REVERSE LENGTH=1009 | 201606	1888798	2066644	9807118	27985300	-0.228135
	AT2G04115	Plant self-incompatibility protein S1 family | Chr2:1385449-1385904 FORWARD LENGTH=151 | 201606	4040781	10974910	26212530	108343200	-0.228355
	AT3G44330	M28 Zn-peptidase nicastrin | Chr3:16006754-16010671 FORWARD LENGTH=565 | 201606	2024511	4356161	15600730	56481830	-0.228456
	AT5G17770	NADH:cytochrome B5 reductase 1 | Chr5:5864543-5866495 REVERSE LENGTH=281 | 201606	2449052	6862601	16951350	70159580	-0.228544
	AT5G42980	thioredoxin 3 | Chr5:17242772-17243718 FORWARD LENGTH=118 | 201606	100599100	76764930	3140731	3021083	-0.22874
	AT4G00620	Amino acid dehydrogenase family protein | Chr4:259265-260788 REVERSE LENGTH=360 | 201606	14486870	9734800	4604665	1030849	-0.230422
	AT1G04820	tubulin alpha-4 chain | Chr1:1356421-1358266 REVERSE LENGTH=450 | 201606	109051100	81616680	5731236	2622059	-0.231226
	AT3G09910	RAB GTPase homolog C2B | Chr3:3036864-3038121 REVERSE LENGTH=205 | 201606	200699600	298387800	192748200	727223000	-0.232512
	AT1G09590	Translation protein SH3-like family protein | Chr1:3106549-3107606 FORWARD LENGTH=164 | 201606	165542800	180260000	380219400	944654800	-0.232545
	AT2G14120	dynamin related protein | Chr2:5954253-5960015 REVERSE LENGTH=780 | 201606	45090660	34169150	14436910	9213085	-0.232607
	AT4G38190	cellulose synthase like D4 | Chr4:17910096-17913641 REVERSE LENGTH=1111 | 201606	3371747	13467600	98930750	367710500	-0.232609
	AT3G05970	long-chain acyl-CoA synthetase 6 | Chr3:1786510-1791746 REVERSE LENGTH=701 | 201606	63491600	95102690	137951600	469342300	-0.232647
	AT1G24020	MLP-like protein 423 | Chr1:8500653-8501458 REVERSE LENGTH=155 | 201606	26282850	20356050	4610801	3782910	-0.233419
	AT1G20575	Nucleotide-diphospho-sugar transferases superfamily protein | Chr1:7126987-7128677 REVERSE LENGTH=246 | 201606	3323217	4962027	21743620	72525830	-0.233502
	AT5G39620	RAB GTPase homolog G1 | Chr5:15864166-15865782 REVERSE LENGTH=204 | 201606	202936300	300511100	192748200	727223000	-0.233533
	AT5G13490	ADP/ATP carrier 2 | Chr5:4336034-4337379 FORWARD LENGTH=385 | 201606	34882590	87982930	179453500	786900500	-0.233899
	AT1G67730	beta-ketoacyl reductase 1 | Chr1:25391676-25393365 FORWARD LENGTH=318 | 201606	20608.3	273625	11454210	39496410	-0.234306
	AT5G27600	long-chain acyl-CoA synthetase 7 | Chr5:9742616-9746795 FORWARD LENGTH=700 | 201606	4771670	9879799	39825270	147876400	-0.234816
	AT3G51470	Protein phosphatase 2C family protein | Chr3:19097924-19099244 REVERSE LENGTH=361 | 201606	48910930	42605070	16129010	19391400	-0.234845
	AT5G20500	Glutaredoxin family protein | Chr5:6938652-6939665 FORWARD LENGTH=135 | 201606	8135311	7012046	1792859	2594826	-0.235165
	AT2G36290	alpha/beta-Hydrolases superfamily protein | Chr2:15208867-15210768 REVERSE LENGTH=364 | 201606	1380420	2301884	8855453	31306300	-0.235906
	AT5G42150	Glutathione S-transferase family protein | Chr5:16846247-16847909 FORWARD LENGTH=315 | 201606	1519235	2697919	2361692	10862150	-0.236252
	AT1G29310	SecY protein transport family protein | Chr1:10252662-10254526 FORWARD LENGTH=475 | 201606	38698080	71097340	128070900	511708400	-0.236599
	AT4G21490	NAD(P)H dehydrogenase B3 | Chr4:11436495-11439326 REVERSE LENGTH=580 | 201606	569826	647444	11968340	39841750	-0.236779
	AT2G05840	20S proteasome subunit PAA2 | Chr2:2234226-2236053 FORWARD LENGTH=246 | 201606	144333000	93788350	38924610	2785960	-0.237721
	AT5G03250	Phototropic-responsive NPH3 family protein | Chr5:774591-776855 FORWARD LENGTH=592 | 201606	7190863	6683517	15964700	34888180	-0.237735
	AT2G01470	SEC12P-like 2 protein | Chr2:212215-214435 REVERSE LENGTH=393 | 201606	2914767	5144609	27585390	99015620	-0.237782
	AT4G33355	Bifunctional inhibitor/lipid-transfer protein/seed storage 2S albumin superfamily protein | Chr4:16067097-16067568 FORWARD LENGTH=119 | 201606	40698430	30582310	288123	652931	-0.237869
	AT4G21150	ribophorin II (RPN2) family protein | Chr4:11278646-11283599 FORWARD LENGTH=691 | 201606	19882150	37131920	100303900	385962400	-0.237964
	AT2G19540	Transducin family protein / WD-40 repeat family protein | Chr2:8461804-8464347 FORWARD LENGTH=469 | 201606	5418375	4807493	1956254	2419779	-0.238074
	AT1G52580	RHOMBOID-like protein 5 | Chr1:19587637-19588958 FORWARD LENGTH=309 | 201606	163007	541417	4792309	18038300	-0.238108
	AT3G05150	Major facilitator superfamily protein | Chr3:1440216-1443361 FORWARD LENGTH=470 | 201606	764270	3268453	7297417	36682450	-0.238614
	AT2G20930	SNARE-like superfamily protein | Chr2:9000790-9001656 REVERSE LENGTH=140 | 201606	17502520	18846010	20162130	33946810	-0.238725
	AT5G49030	tRNA synthetase class I (I%2C L%2C M and V) family protein | Chr5:19875091-19882291 REVERSE LENGTH=1093 | 201606	9829583	7105973	903817	218571	-0.238986
	AT1G59900	pyruvate dehydrogenase complex E1 alpha subunit | Chr1:22051368-22053660 FORWARD LENGTH=389 | 201606	113807100	74689090	27262190	1429527	-0.239605
	AT3G04830	Protein prenylyltransferase superfamily protein | Chr3:1326289-1329132 FORWARD LENGTH=303 | 201606	3776129	4158453	22262120	70502670	-0.240081
	AT2G36190	cell wall invertase 4 | Chr2:15174951-15177785 REVERSE LENGTH=591 | 201606	48039360	33110060	14276590	4728357	-0.240177
	AT4G04460	Saposin-like aspartyl protease family protein | Chr4:2225232-2227746 FORWARD LENGTH=508 | 201606	2376767	3770963	8913239	32720300	-0.240454
	AT5G57200	ENTH/ANTH/VHS superfamily protein | Chr5:23177696-23180601 FORWARD LENGTH=591 | 201606	6790504	13650080	9063827	55015400	-0.240792
	AT4G23490	fringe-like protein (DUF604) | Chr4:12251580-12253973 REVERSE LENGTH=526 | 201606	547748	3133198	2069489	20903850	-0.241257
	AT1G07410	RAB GTPase homolog A2B | Chr1:2276270-2277154 FORWARD LENGTH=214 | 201606	5420791	8535494	21471290	78904520	-0.241498
	AT5G21050	hyccin | Chr5:7147890-7148957 FORWARD LENGTH=355 | 201606	48347590	34925360	10139690	4701004	-0.241951
	AT5G15090	voltage dependent anion channel 3 | Chr5:4889641-4891389 REVERSE LENGTH=274 | 201606	24301550	55938120	145480800	632123900	-0.243041
	AT3G25585	aminoalcoholphosphotransferase | Chr3:9295856-9298271 FORWARD LENGTH=389 | 201606	208650	1203342	5165126	23419100	-0.243183
	AT5G46800	Mitochondrial substrate carrier family protein | Chr5:18988779-18989810 REVERSE LENGTH=300 | 201606	759987	2398510	10137070	43504350	-0.243681
	AT4G24580	Rho GTPase activation protein (RhoGAP) with PH domain-containing protein | Chr4:12687879-12694248 REVERSE LENGTH=920 | 201606	168461800	136636500	38006950	42534170	-0.24499
	AT4G19640	Ras-related small GTP-binding family protein | Chr4:10687441-10689449 REVERSE LENGTH=200 | 201606	6382261	8812185	15737000	54120070	-0.245139
	AT5G67630	P-loop containing nucleoside triphosphate hydrolases superfamily protein | Chr5:26967535-26969306 REVERSE LENGTH=469 | 201606	41830570	29280630	9808776	3503851	-0.245275
	AT5G67500	voltage dependent anion channel 2 | Chr5:26935223-26937650 FORWARD LENGTH=305 | 201606	10065350	19066500	50768640	210647300	-0.246186
	AT3G54840	Ras-related small GTP-binding family protein | Chr3:20318597-20320782 FORWARD LENGTH=202 | 201606	42053040	72823940	64249240	309307700	-0.246187
	AT5G19760	Mitochondrial substrate carrier family protein | Chr5:6679591-6681845 REVERSE LENGTH=298 | 201606	8792547	27671810	82653390	388255800	-0.246397
	AT1G64650	Major facilitator superfamily protein | Chr1:24023805-24026336 REVERSE LENGTH=462 | 201606	4705874	16580670	5423381	82364670	-0.246506
	AT4G35260	isocitrate dehydrogenase 1 | Chr4:16774494-16776233 REVERSE LENGTH=367 | 201606	37578280	25539350	139463200	352951600	-0.246828
	AT1G61770	Chaperone DnaJ-domain superfamily protein | Chr1:22810220-22812370 FORWARD LENGTH=300 | 201606	1017611	2480800	13029560	53924570	-0.247274
	AT4G08180	OSBP(oxysterol binding protein)-related protein 1C | Chr4:5169727-5173360 FORWARD LENGTH=814 | 201606	9989674	10038500	13319150	22704950	-0.247631
	AT4G13560	Late embryogenesis abundant protein (LEA) family protein | Chr4:7879764-7880311 REVERSE LENGTH=109 | 201606	657810700	510497400	79214060	92773090	-0.247916
	AT1G66410	calmodulin 4 | Chr1:24774431-24775785 REVERSE LENGTH=149 | 201606	906078300	681737500	185089000	137527800	-0.248493
	AT2G38740	Haloacid dehalogenase-like hydrolase (HAD) superfamily protein | Chr2:16194639-16195995 REVERSE LENGTH=244 | 201606	38778590	28783980	2877987	2421794	-0.249058
	AT4G14800	20S proteasome beta subunit D2 | Chr4:8500398-8502058 FORWARD LENGTH=199 | 201606	390535500	274585000	30899610	1463282	-0.249319
	AT5G20690	Leucine-rich repeat protein kinase family protein | Chr5:7002453-7004551 FORWARD LENGTH=659 | 201606	5133848	7123158	27388080	100847000	-0.249321
	AT3G61130	galacturonosyltransferase 1 | Chr3:22622399-22625514 FORWARD LENGTH=673 | 201606	13798470	36191070	48591540	281420100	-0.249595
	AT1G66900	alpha/beta-Hydrolases superfamily protein | Chr1:24959552-24961255 FORWARD LENGTH=272 | 201606	12258370	13327560	17700570	39267460	-0.250109
	AT1G36160	acetyl-CoA carboxylase 1 | Chr1:13534196-13543773 FORWARD LENGTH=2254 | 201606	14666970	10540250	1261526	505349	-0.250546
	AT3G25290	Auxin-responsive family protein | Chr3:9208955-9210353 FORWARD LENGTH=393 | 201606	322260	1056003	7945264	33829270	-0.250675
	AT1G61790	Oligosaccharyltransferase complex/magnesium transporter family protein | Chr1:22814390-22815430 FORWARD LENGTH=346 | 201606	10537890	10843320	29510260	85322700	-0.250877
	AT1G69460	emp24/gp25L/p24 family/GOLD family protein | Chr1:26112054-26113160 REVERSE LENGTH=214 | 201606	49003.7	575349	17309540	69534870	-0.250932
	AT3G01280	voltage dependent anion channel 1 | Chr3:85754-87612 FORWARD LENGTH=276 | 201606	17599280	32880160	101276000	430138100	-0.251177
	AT1G21080	DNAJ heat shock N-terminal domain-containing protein | Chr1:7378822-7382275 REVERSE LENGTH=391 | 201606	21856500	21732110	27700900	43783230	-0.25146
	AT5G59150	RAB GTPase homolog A2D | Chr5:23876858-23878244 FORWARD LENGTH=217 | 201606	2257886	3239102	5212434	19583840	-0.251521
	AT1G27680	ADPGLC-PPase large subunit | Chr1:9631630-9634450 FORWARD LENGTH=518 | 201606	37310060	25978760	5639143	1465242	-0.251523
	AT5G23630	phosphate deficiency response 2 | Chr5:7960756-7967644 REVERSE LENGTH=1179 | 201606	5800965	9047362	46143210	181082900	-0.251687
	AT5G64640	Plant invertase/pectin methylesterase inhibitor superfamily | Chr5:25836820-25839053 FORWARD LENGTH=602 | 201606	2140132	2233736	18001260	64331340	-0.251893
	AT1G51740	syntaxin of plants 81 | Chr1:19189063-19191188 FORWARD LENGTH=310 | 201606	610687	243007	2775485	7077638	-0.252627
	AT2G33100	cellulose synthase-like D1 | Chr2:14036494-14040044 REVERSE LENGTH=1036 | 201606	2395812	9073635	55571740	250114600	-0.252738
	AT2G13620	cation/hydrogen exchanger 15 | Chr2:5678006-5680621 FORWARD LENGTH=821 | 201606	7146832	17368610	51124900	241707100	-0.253157
	AT2G47650	UDP-xylose synthase 4 | Chr2:19538751-19541364 REVERSE LENGTH=443 | 201606	18521670	38875110	59707990	307963800	-0.253602
	AT2G07680	multidrug resistance-associated protein 11 | Chr2:3514774-3522491 FORWARD LENGTH=1404 | 201606	198926	775576	3361234	16159480	-0.253628
	AT1G79940	DnaJ / Sec63 Brl domains-containing protein | Chr1:30070023-30073237 FORWARD LENGTH=687 | 201606	484844	1484437	15111350	64294330	-0.253834
	AT4G29340	profilin 4 | Chr4:14447718-14448467 FORWARD LENGTH=134 | 201606	1336588000	984968900	164204600	120902900	-0.253861
	AT4G23710	vacuolar ATP synthase subunit G2 | Chr4:12350577-12351354 FORWARD LENGTH=106 | 201606	8244891	6092851	146758	300160	-0.254407
	AT3G23810	S-adenosyl-l-homocysteine (SAH) hydrolase 2 | Chr3:8588013-8589671 REVERSE LENGTH=485 | 201606	343586100	242761300	94493700	45713420	-0.254685
	AT4G39080	vacuolar proton ATPase A3 | Chr4:18209513-18214752 FORWARD LENGTH=821 | 201606	9535132	21850930	33857770	185818800	-0.25553
	AT5G14040	phosphate transporter 3%3B1 | Chr5:4531059-4532965 REVERSE LENGTH=375 | 201606	29304170	75049630	173030600	894709600	-0.255652
	AT2G01540	Calcium-dependent lipid-binding (CaLB domain) family protein | Chr2:242297-243233 REVERSE LENGTH=180 | 201606	7450350	5832367	373875	958375	-0.255673
	AT1G15690	Inorganic H pyrophosphatase family protein | Chr1:5399115-5402185 FORWARD LENGTH=770 | 201606	56809220	124247800	162344200	919891300	-0.256077
	AT5G11770	NADH-ubiquinone oxidoreductase 20 kDa subunit | Chr5:3791148-3792929 REVERSE LENGTH=218 | 201606	19581770	27015970	28303490	104054200	-0.256684
	AT5G62740	SPFH/Band 7/PHB domain-containing membrane-associated protein family | Chr5:25201320-25202535 FORWARD LENGTH=286 | 201606	685984	2179723	4689524	26615180	-0.257128
	AT2G20360	NAD(P)-binding Rossmann-fold superfamily protein | Chr2:8786070-8789098 FORWARD LENGTH=402 | 201606	10914110	22158700	37878730	194128700	-0.257485
	AT3G18810	Protein kinase superfamily protein | Chr3:6480701-6483593 REVERSE LENGTH=700 | 201606	1998028	2245582	10248650	37546520	-0.258002
	AT2G37620	actin 1 | Chr2:15779761-15781241 FORWARD LENGTH=377 | 201606	633395300	489296800	104894100	113566500	-0.258553
	AT5G49890	chloride channel C | Chr5:20288489-20292143 REVERSE LENGTH=779 | 201606	4622363	10215860	38567480	181373400	-0.258846
	AT1G50610	Leucine-rich repeat protein kinase family protein | Chr1:18742171-18744501 FORWARD LENGTH=686 | 201606	3084148	6527650	11305680	60551510	-0.259969
	AT3G57330	autoinhibited Ca2+-ATPase 11 | Chr3:21211655-21216375 REVERSE LENGTH=1025 | 201606	11234610	24731640	33361740	196340400	-0.260454
	AT3G10220	tubulin folding cofactor B | Chr3:3161977-3164037 FORWARD LENGTH=243 | 201606	1562359	972109	818571	286519	-0.260459
	AT3G07480	2Fe-2S ferredoxin-like superfamily protein | Chr3:2389026-2389505 FORWARD LENGTH=159 | 201606	21196300	27342470	20511810	63835010	-0.260517
	AT2G17280	Phosphoglycerate mutase family protein | Chr2:7513274-7514844 FORWARD LENGTH=271 | 201606	30555730	23589610	6639180	6419107	-0.260584
	AT2G28520	vacuolar proton ATPase A1 | Chr2:12210026-12215532 FORWARD LENGTH=817 | 201606	1047447	3650599	54179530	242895200	-0.260708
	AT3G51490	tonoplast monosaccharide transporter3 | Chr3:19105018-19107562 REVERSE LENGTH=729 | 201606	76804.1	1020644	13353350	62503410	-0.260861
	AT2G02570	nucleic acid binding/RNA binding protein | Chr2:698361-700794 REVERSE LENGTH=300 | 201606	2021317	1695635	499159	682606	-0.262021
	AT5G53180	polypyrimidine tract-binding protein 2 | Chr5:21568393-21571537 REVERSE LENGTH=429 | 201606	4334567	2956676	826440	260185	-0.26251
	AT4G14880	O-acetylserine (thiol) lyase (OAS-TL) isoform A1 | Chr4:8518209-8520050 REVERSE LENGTH=322 | 201606	200668700	139841000	51531790	24151820	-0.262621
	AT1G02130	RAS 5 | Chr1:400350-401788 REVERSE LENGTH=203 | 201606	6069082	9620480	14607040	67374340	-0.262666
	AT4G20260	plasma-membrane associated cation-binding protein 1 | Chr4:10941593-10943227 FORWARD LENGTH=225 | 201606	6837976	7463507	8200373	17067810	-0.262905
	AT4G31300	N-terminal nucleophile aminohydrolases (Ntn hydrolases) superfamily protein | Chr4:15188927-15190935 FORWARD LENGTH=233 | 201606	827404600	536571500	169995400	16524600	-0.262961
	AT2G19770	profilin 5 | Chr2:8519885-8521119 REVERSE LENGTH=134 | 201606	1273930000	923875300	134092700	101208600	-0.263207
	AT2G39130	Transmembrane amino acid transporter family protein | Chr2:16323171-16326744 REVERSE LENGTH=550 | 201606	797480	909261	10080720	42070310	-0.2635
	AT3G19760	eukaryotic initiation factor 4A-III | Chr3:6863790-6866242 FORWARD LENGTH=408 | 201606	53314260	41518880	32407380	23974060	-0.263823
	AT3G60330	H[+]-ATPase 7 | Chr3:22298763-22303509 FORWARD LENGTH=961 | 201606	3454790	4638128	27404200	116584500	-0.264104
	AT1G62450	Immunoglobulin E-set superfamily protein | Chr1:23115958-23117370 REVERSE LENGTH=223 | 201606	67832020	48699000	11048880	6961661	-0.26483
	AT3G53610	RAB GTPase homolog 8 | Chr3:19876531-19878264 REVERSE LENGTH=216 | 201606	6931473	9945569	9385675	40129010	-0.26536
	AT3G28630	actin cross-linking protein%2C putative (DUF569) | Chr3:10729065-10730564 FORWARD LENGTH=335 | 201606	1486428	2425623	2275062	11949120	-0.265515
	AT4G18430	RAB GTPase homolog A1E | Chr4:10183903-10185223 REVERSE LENGTH=217 | 201606	132065300	203222600	114999400	622835700	-0.265802
	AT1G04270	cytosolic ribosomal protein S15 | Chr1:1141852-1142960 REVERSE LENGTH=152 | 201606	120001	968582	0	6281230	-0.265808
	AT4G35800	RNA polymerase II large subunit | Chr4:16961115-16967892 REVERSE LENGTH=1839 | 201606	24994710	19873660	12525090	10275150	-0.266107
	AT1G53040	tRNA (met) cytidine acetyltransferase%2C putative (DUF616) | Chr1:19764567-19766870 REVERSE LENGTH=540 | 201606	646175	1091066	6131257	28346780	-0.266122
	AT1G30400	multidrug resistance-associated protein 1 | Chr1:10728139-10737697 FORWARD LENGTH=1622 | 201606	894622	2943222	8224566	48424040	-0.266361
	AT3G07680	emp24/gp25L/p24 family/GOLD family protein | Chr3:2455627-2456652 FORWARD LENGTH=208 | 201606	5638121	11627060	39242110	198960600	-0.266391
	AT3G28715	ATPase%2C V0/A0 complex%2C subunit C/D | Chr3:10778025-10780350 FORWARD LENGTH=351 | 201606	219467	247954	2087944	8864743	-0.266685
	AT4G25130	peptide met sulfoxide reductase 4 | Chr4:12898802-12899998 REVERSE LENGTH=258 | 201606	4037114	3027112	459143	528099	-0.267442
	AT4G17170	RAB GTPase homolog B1C | Chr4:9644908-9646220 REVERSE LENGTH=211 | 201606	4471572	7443628	24857790	118684000	-0.267647
	AT1G79530	glyceraldehyde-3-phosphate dehydrogenase of plastid 1 | Chr1:29916232-29919088 REVERSE LENGTH=422 | 201606	31203960	21885360	9220138	4900295	-0.267691
	AT5G26692	Putative membrane lipoprotein | Chr5:9282534-9282779 FORWARD LENGTH=81 | 201606	67907500	50206160	2448549	5010605	-0.267818
	AT5G06600	ubiquitin-specific protease 12 | Chr5:2019545-2027834 REVERSE LENGTH=1116 | 201606	47460470	33493390	6448529	3547037	-0.26813
	AT4G35610	zinc finger (C2H2 type) family protein | Chr4:16899410-16900225 REVERSE LENGTH=271 | 201606	7023604	4233671	3321518	938226	-0.268517
	AT2G07727	cytochrome b | Chr2:3450863-3452044 FORWARD LENGTH=393 | 201606	3179584	5833968	24673760	121422500	-0.268571
	AT2G14260	proline iminopeptidase | Chr2:6041441-6043869 REVERSE LENGTH=380 | 201606	8148398	5544978	660945	58130.4	-0.26871
	AT1G17470	developmentally regulated G-protein 1 | Chr1:6003442-6006155 FORWARD LENGTH=399 | 201606	44945590	31155930	11370190	5500199	-0.26881
	AT4G02900	ERD (early-responsive to dehydration stress) family protein | Chr4:1284066-1287747 FORWARD LENGTH=785 | 201606	933085	1338659	16018320	73922930	-0.269087
	AT1G61290	syntaxin of plants 124 | Chr1:22605188-22606216 FORWARD LENGTH=303 | 201606	379511	522650	1674198	7455759	-0.269474
	AT3G12580	heat shock protein 70 | Chr3:3991487-3993689 REVERSE LENGTH=650 | 201606	41509940	31767020	11199700	10054360	-0.269778
	AT3G54110	plant uncoupling mitochondrial protein 1 | Chr3:20038890-20040996 FORWARD LENGTH=306 | 201606	1495238	5397149	46859360	242273500	-0.269812
	AT5G64030	S-adenosyl-L-methionine-dependent methyltransferases superfamily protein | Chr5:25624965-25628257 FORWARD LENGTH=829 | 201606	20991570	26258800	71534890	296376500	-0.269925
	AT3G19870	AP-5 complex subunit beta-like protein | Chr3:6907481-6911115 FORWARD LENGTH=1117 | 201606	27889010	20968420	17743570	12221170	-0.271329
	AT5G48300	ADP glucose pyrophosphorylase 1 | Chr5:19570326-19572557 FORWARD LENGTH=520 | 201606	150109700	99121780	27832760	5981245	-0.271384
	AT3G07850	Pectin lyase-like superfamily protein | Chr3:2505813-2507438 REVERSE LENGTH=444 | 201606	1132189000	821634300	137319000	117651300	-0.271501
	AT1G77590	long chain acyl-CoA synthetase 9 | Chr1:29148501-29151776 REVERSE LENGTH=691 | 201606	1162735	3247099	25784960	134374200	-0.271547
	AT5G16390	chloroplastic acetylcoenzyme A carboxylase 1 | Chr5:5361098-5363020 REVERSE LENGTH=280 | 201606	145181400	96055240	18681120	1499096	-0.271653
	AT1G24620	EF hand calcium-binding protein family | Chr1:8723893-8724453 REVERSE LENGTH=186 | 201606	172282900	124741600	25387760	20092010	-0.272308
	AT4G34700	LYR family of Fe/S cluster biogenesis protein | Chr4:16556874-16558362 FORWARD LENGTH=117 | 201606	842613	2312209	11122290	61563640	-0.272322
	AT3G28710	ATPase%2C V0/A0 complex%2C subunit C/D | Chr3:10773144-10775594 REVERSE LENGTH=351 | 201606	1760695	3240991	12373390	64447630	-0.272682
	AT1G75270	dehydroascorbate reductase 2 | Chr1:28250255-28251237 REVERSE LENGTH=213 | 201606	236451000	173045400	32016090	29395950	-0.273373
	AT4G10603	S locus-related glycoprotein 1 (SLR1) binding pollen coat protein family | Chr4:6550978-6551834 FORWARD LENGTH=87 | 201606	0	0	1150722	5639440	-0.27348
	AT3G19130	RNA-binding protein 47B | Chr3:6611398-6613823 REVERSE LENGTH=435 | 201606	28629880	19136450	5152200	1527580	-0.27417
	AT1G47260	gamma carbonic anhydrase 2 | Chr1:17321384-17323347 REVERSE LENGTH=278 | 201606	4736567	12865900	31430390	200840700	-0.274196
	AT4G39820	Tetratricopeptide repeat (TPR)-like superfamily protein | Chr4:18476698-18477924 REVERSE LENGTH=408 | 201606	38001700	32319860	39794100	34273530	-0.275412
	AT1G56590	Clathrin adaptor complexes medium subunit family protein | Chr1:21202250-21204697 REVERSE LENGTH=415 | 201606	6568494	5192681	1181981	1609040	-0.275525
	AT3G46830	RAB GTPase homolog A2C | Chr3:17246699-17248362 REVERSE LENGTH=217 | 201606	8811885	12869680	16880710	82730740	-0.275682
	AT4G16160	Mitochondrial import inner membrane translocase subunit Tim17/Tim22/Tim23 family protein | Chr4:9157545-9158738 FORWARD LENGTH=176 | 201606	4131261	9357184	28089780	166843400	-0.275824
	AT5G04710	Zn-dependent exopeptidases superfamily protein | Chr5:1357273-1360128 REVERSE LENGTH=526 | 201606	36609430	23098510	7356231	514212	-0.276056
	AT2G25600	Shaker pollen inward K+ channel | Chr2:10894603-10898369 FORWARD LENGTH=888 | 201606	16288740	31649770	75942530	443125100	-0.276233
	AT2G07040	Leucine-rich repeat protein kinase family protein | Chr2:2916621-2918760 FORWARD LENGTH=647 | 201606	4936742	7208546	20185030	100434000	-0.276251
	AT5G61970	signal recognition particle-related / SRP-like protein | Chr5:24888920-24893079 FORWARD LENGTH=605 | 201606	158450300	99906720	67629150	23851850	-0.276982
	AT2G37290	Ypt/Rab-GAP domain of gyp1p superfamily protein | Chr2:15656935-15661335 REVERSE LENGTH=882 | 201606	123152	81831.9	386239	1161360	-0.27705
	AT5G58030	Transport protein particle (TRAPP) component | Chr5:23487021-23488483 REVERSE LENGTH=195 | 201606	16908690	18141960	17395910	30481410	-0.278284
	AT3G09820	adenosine kinase 1 | Chr3:3012122-3014624 FORWARD LENGTH=344 | 201606	225164500	152190800	92344740	45717890	-0.278457
	AT2G19950	golgin Putative 1 | Chr2:8616341-8621219 REVERSE LENGTH=707 | 201606	3048499	5358091	10175480	59720380	-0.278459
	AT2G07707	Plant mitochondrial ATPase%2C F0 complex%2C subunit 8 protein | Chr2:3386292-3386768 FORWARD LENGTH=158 | 201606	1541899	9045704	29649430	211639100	-0.27862
	AT1G14670	Endomembrane protein 70 protein family | Chr1:5037669-5040199 FORWARD LENGTH=592 | 201606	2468975	10556330	6159346	94478340	-0.278777
	AT1G47200	WPP domain protein 2 | Chr1:17298181-17298723 REVERSE LENGTH=180 | 201606	16052210	11856750	2999932	2747620	-0.278869
	AT4G26260	myo-inositol oxygenase 4 | Chr4:13297939-13300146 FORWARD LENGTH=317 | 201606	3371332	2610858	579680	743209	-0.278956
	AT5G12250	beta-6 tubulin | Chr5:3961317-3962971 REVERSE LENGTH=449 | 201606	16471750	12428240	8956925	6451000	-0.279411
	AT1G50390	pfkB-like carbohydrate kinase family protein | Chr1:18666986-18667677 REVERSE LENGTH=146 | 201606	40374730	30257670	6824895	7270298	-0.279583
	AT1G23140	Calcium-dependent lipid-binding (CaLB domain) family protein | Chr1:8202362-8203172 REVERSE LENGTH=165 | 201606	24039460	17235240	3488094	2854980	-0.280601
	AT1G65240	Eukaryotic aspartyl protease family protein | Chr1:24230963-24233349 REVERSE LENGTH=475 | 201606	10356580	12161130	33771520	153561100	-0.281604
	ATMG00640	hydrogen ion transporting ATP synthases%2C rotational mechanism%3Bzinc ion binding protein | ChrM:188084-188662 REVERSE LENGTH=192 | 201606	1548677	6200852	11083610	95565130	-0.281843
	AT1G77140	vacuolar protein sorting 45 | Chr1:28984163-28987681 FORWARD LENGTH=569 | 201606	4991546	4294736	26068740	114914300	-0.282095
	AT3G26590	MATE efflux family protein | Chr3:9761927-9765259 REVERSE LENGTH=500 | 201606	609064	843702	3585917	19007730	-0.282161
	AT3G12260	LYR family of Fe/S cluster biogenesis protein | Chr3:3909252-3910337 REVERSE LENGTH=133 | 201606	1326805	831552	2629830	4827460	-0.282366
	AT1G11250	syntaxin of plants 125 | Chr1:3768724-3769706 FORWARD LENGTH=298 | 201606	4123340	5653761	10331150	52411100	-0.28302
	AT4G35860	GTP-binding 2 | Chr4:16987118-16988839 REVERSE LENGTH=211 | 201606	3818107	4938168	8506678	40012240	-0.283119
	AT5G65720	nitrogen fixation S (NIFS)-like 1 | Chr5:26296349-26297710 FORWARD LENGTH=453 | 201606	63604280	41357590	17917870	6316126	-0.283486
	AT5G54860	Major facilitator superfamily protein | Chr5:22284721-22287025 FORWARD LENGTH=491 | 201606	0	115319	1461176	9242122	-0.283726
	AT4G01900	nitrogen regulatory P-II-like protein | Chr4:821736-823294 FORWARD LENGTH=196 | 201606	75057300	50842710	10419810	4572361	-0.283875
	AT5G39510	Vesicle transport v-SNARE family protein | Chr5:15822035-15823591 FORWARD LENGTH=221 | 201606	10573650	12467770	19466080	77924080	-0.283932
	AT5G13430	Ubiquinol-cytochrome C reductase iron-sulfur subunit | Chr5:4305414-4307399 REVERSE LENGTH=272 | 201606	5352018	11287900	15019280	115774800	-0.284087
	AT5G66140	proteasome alpha subunit D2 | Chr5:26437445-26438677 REVERSE LENGTH=250 | 201606	10665500	6665767	2102386	205764	-0.28565
	AT3G53520	UDP-glucuronic acid decarboxylase 1 | Chr3:19841635-19844057 FORWARD LENGTH=435 | 201606	22558990	51793060	88770640	685052500	-0.285689
	ATMG00070	NADH dehydrogenase subunit 9 | ChrM:23663-24235 REVERSE LENGTH=190 | 201606	22008230	28020810	34671970	153621100	-0.286046
	AT2G03440	nodulin-related protein 1 | Chr2:1039409-1039972 REVERSE LENGTH=187 | 201606	196432300	138668900	18407880	16711840	-0.286113
	AT5G38890	Nucleic acid-binding%2C OB-fold-like protein | Chr5:15569507-15570898 FORWARD LENGTH=191 | 201606	10621710	7014702	1616818	497930	-0.286235
	AT1G70670	Caleosin-related family protein | Chr1:26644830-26645970 FORWARD LENGTH=195 | 201606	7163180	17351250	35867520	274957300	-0.286859
	AT1G30580	GTP binding protein | Chr1:10831953-10835454 REVERSE LENGTH=394 | 201606	262651100	175724800	45046870	18635090	-0.286867
	AT5G12470	UvrABC system C protein%2C putative (DUF3411) | Chr5:4044950-4047290 REVERSE LENGTH=386 | 201606	266516	1479430	13513160	90054600	-0.287068
	AT1G77440	20S proteasome beta subunit C2 | Chr1:29096334-29098105 FORWARD LENGTH=204 | 201606	7461196	4965728	315732	0	-0.287838
	AT1G04290	Thioesterase superfamily protein | Chr1:1147721-1148352 REVERSE LENGTH=155 | 201606	44156750	25655000	16988010	3281921	-0.288061
	AT1G79010	Alpha-helical ferredoxin | Chr1:29725138-29726933 REVERSE LENGTH=222 | 201606	3550177	3210729	10455120	41950430	-0.28819
	AT5G42090	Lung seven transmembrane receptor family protein | Chr5:16826830-16828149 FORWARD LENGTH=439 | 201606	99247.6	646801	15722040	99442700	-0.28823
	AT5G20680	TRICHOME BIREFRINGENCE-LIKE 16 | Chr5:6998946-7001596 FORWARD LENGTH=551 | 201606	4925665	8343973	11392000	78308660	-0.288339
	AT1G51980	Insulinase (Peptidase family M16) protein | Chr1:19323692-19326771 REVERSE LENGTH=503 | 201606	9371506	13440830	36692970	214498700	-0.288548
	AT4G33070	Thiamine pyrophosphate dependent pyruvate decarboxylase family protein | Chr4:15952519-15954676 REVERSE LENGTH=607 | 201606	25322620	17279480	3563263	1969182	-0.28874
	AT2G38650	galacturonosyltransferase 7 | Chr2:16161856-16165523 REVERSE LENGTH=619 | 201606	3070367	8284172	30356800	220194700	-0.288766
	AT2G33870	RAB GTPase homolog A1H | Chr2:14337366-14338251 REVERSE LENGTH=218 | 201606	4001567	5506960	7457912	40339860	-0.289062
	AT5G33320	Glucose-6-phosphate/phosphate translocator-like protein | Chr5:12588950-12591408 FORWARD LENGTH=408 | 201606	135936	891597	4697063	35492690	-0.289153
	AT1G67090	ribulose bisphosphate carboxylase small chain 1A | Chr1:25048465-25049249 REVERSE LENGTH=180 | 201606	148025900	93509080	37683060	9875049	-0.289248
	AT1G49240	actin 8 | Chr1:18216539-18217947 FORWARD LENGTH=377 | 201606	586508500	459486200	169374700	181156000	-0.289406
	AT5G06760	Late Embryogenesis Abundant 4-5 | Chr5:2089754-2090313 REVERSE LENGTH=158 | 201606	27222880	18570200	2441387	1440163	-0.289682
	AT5G43960	Nuclear transport factor 2 (NTF2) family protein with RNA binding (RRM-RBD-RNP motifs) domain-containing protein | Chr5:17689154-17691653 REVERSE LENGTH=450 | 201606	16658310	10496990	5215869	1643159	-0.289718
	AT3G49430	SER/ARG-rich protein 34A | Chr3:18332668-18334829 FORWARD LENGTH=300 | 201606	56648150	36194600	8575783	1273552	-0.290582
	AT2G46860	pyrophosphorylase 3 | Chr2:19253843-19255060 FORWARD LENGTH=216 | 201606	503059300	340196400	82163700	42200220	-0.290822
	AT3G16480	mitochondrial processing peptidase alpha subunit | Chr3:5599906-5602716 FORWARD LENGTH=499 | 201606	5173520	6762105	13659420	75193060	-0.291196
	AT5G26667	P-loop containing nucleoside triphosphate hydrolases superfamily protein | Chr5:9276659-9277788 FORWARD LENGTH=208 | 201606	203829900	152414500	32756710	39374480	-0.291512
	AT2G25170	chromatin remodeling factor CHD3 (PICKLE) | Chr2:10714411-10723763 FORWARD LENGTH=1384 | 201606	1716254	3116733	3336961	27374130	-0.291977
	AT2G39770	Glucose-1-phosphate adenylyltransferase family protein | Chr2:16589401-16590741 FORWARD LENGTH=361 | 201606	26526900	17905200	2856432	1497910	-0.292639
	AT4G25360	TRICHOME BIREFRINGENCE-LIKE 18 | Chr4:12970187-12972404 FORWARD LENGTH=533 | 201606	2289825	4634951	4025407	39870860	-0.292815
	AT1G04430	S-adenosyl-L-methionine-dependent methyltransferases superfamily protein | Chr1:1198860-1201301 FORWARD LENGTH=623 | 201606	3529443	7892731	20960150	163791900	-0.292909
	AT3G18750	with no lysine (K) kinase 6 | Chr3:6454307-6456830 REVERSE LENGTH=567 | 201606	19612610	14109060	6722523	4817738	-0.293719
	AT5G61240	Leucine-rich repeat (LRR) family protein | Chr5:24629485-24631958 FORWARD LENGTH=326 | 201606	12221370	13544400	54213980	304593600	-0.293903
	AT5G53530	vacuolar protein sorting 26A | Chr5:21746275-21748156 REVERSE LENGTH=302 | 201606	40455530	29852740	11651720	9922174	-0.29424
	AT4G23100	glutamate-cysteine ligase | Chr4:12103458-12106751 REVERSE LENGTH=522 | 201606	87875470	57783660	8956354	2665987	-0.294277
	AT4G05390	root FNR 1 | Chr4:2738839-2740483 REVERSE LENGTH=378 | 201606	34779030	21777930	5943759	738695	-0.294503
	AT2G46900	transcription factor-like protein | Chr2:19269678-19271987 FORWARD LENGTH=627 | 201606	45179610	29586830	4703689	1264325	-0.294573
	AT2G39780	ribonuclease 2 | Chr2:16591256-16593515 FORWARD LENGTH=259 | 201606	5597099	5715859	5800270	8323422	-0.294905
	AT1G70810	Calcium-dependent lipid-binding (CaLB domain) family protein | Chr1:26704207-26705091 FORWARD LENGTH=165 | 201606	32915490	22752020	4254855	3158762	-0.294968
	AT2G33255	Haloacid dehalogenase-like hydrolase (HAD) superfamily protein | Chr2:14098795-14100358 FORWARD LENGTH=245 | 201606	12845730	9021304	2097321	1676556	-0.295433
	AT1G16700	Alpha-helical ferredoxin | Chr1:5710012-5711694 FORWARD LENGTH=222 | 201606	499573	212297	5216963	29623660	-0.295572
	AT1G74010	Calcium-dependent phosphotriesterase superfamily protein | Chr1:27832432-27834017 REVERSE LENGTH=325 | 201606	22777660	29730890	19692850	89828560	-0.295709
	AT3G56490	HIS triad family protein 3 | Chr3:20941532-20943129 FORWARD LENGTH=147 | 201606	70661620	47621500	1239908	1303471	-0.297198
	AT4G35630	phosphoserine aminotransferase | Chr4:16904205-16905497 FORWARD LENGTH=430 | 201606	53837430	34127870	10354570	2635006	-0.297696
	AT3G52080	cation/hydrogen exchanger 28 | Chr3:19315090-19317735 FORWARD LENGTH=801 | 201606	998148	3432038	23690910	191557000	-0.297927
	AT5G28680	Malectin/receptor-like protein kinase family protein | Chr5:10719437-10722013 REVERSE LENGTH=858 | 201606	2442248	2736745	17995250	116955300	-0.297935
	AT1G03550	Secretory carrier membrane protein (SCAMP) family protein | Chr1:885851-887778 REVERSE LENGTH=283 | 201606	5827566	13334130	27209620	248555800	-0.297938
	AT4G33360	NAD(P)-binding Rossmann-fold superfamily protein | Chr4:16067989-16069374 REVERSE LENGTH=344 | 201606	680927	1432476	7792390	60440850	-0.298075
	AT4G17530	RAB GTPase homolog 1C | Chr4:9773721-9775424 REVERSE LENGTH=202 | 201606	21462830	28906230	22821390	125970600	-0.298079
	AT3G06720	importin alpha isoform 1 | Chr3:2120559-2123555 FORWARD LENGTH=532 | 201606	25118430	15989560	3008914	385414	-0.298105
	AT3G51030	thioredoxin H-type 1 | Chr3:18951123-18951955 REVERSE LENGTH=114 | 201606	22034900	15208350	617278	1115929	-0.298198
	AT5G40760	glucose-6-phosphate dehydrogenase 6 | Chr5:16311284-16314556 FORWARD LENGTH=515 | 201606	17699500	11477850	3418191	1276776	-0.298917
	AT3G56340	Ribosomal protein S26e family protein | Chr3:20892309-20893343 REVERSE LENGTH=130 | 201606	101041	823969	7902087	65607600	-0.298964
	AT1G43690	ubiquitin interaction motif-containing protein | Chr1:16478519-16482589 FORWARD LENGTH=599 | 201606	5000338	3356440	315926	207045	-0.29976
	AT1G11910	aspartic proteinase A1 | Chr1:4017119-4019874 REVERSE LENGTH=506 | 201606	116419000	97489400	38921400	50290460	-0.299916
	AT5G56500	TCP-1/cpn60 chaperonin family protein | Chr5:22874058-22876966 FORWARD LENGTH=597 | 201606	14287280	9550555	872107	524549	-0.300074
	AT5G46230	hypothetical protein (Protein of unknown function%2C DUF538) | Chr5:18742593-18743024 REVERSE LENGTH=143 | 201606	5290392	3867752	623069	855338	-0.300562
	AT2G42910	Phosphoribosyltransferase family protein | Chr2:17856396-17858394 FORWARD LENGTH=337 | 201606	59467880	38207540	18634510	7793066	-0.300615
	AT3G13330	proteasome activating protein 200 | Chr3:4319804-4330061 REVERSE LENGTH=1811 | 201606	108595400	74304570	27987230	17361770	-0.300627
	AT1G15415	late embryogenesis abundant-like protein | Chr1:5300931-5301412 REVERSE LENGTH=96 | 201606	75703100	54520980	8591220	10818860	-0.300779
	AT3G12160	RAB GTPase homolog A4D | Chr3:3879495-3880437 REVERSE LENGTH=222 | 201606	12761000	13672190	39776800	228431500	-0.300791
	AT1G10950	transmembrane nine 1 | Chr1:3659322-3663622 FORWARD LENGTH=589 | 201606	7954787	18130510	55188420	495037700	-0.300902
	AT4G38740	rotamase CYP 1 | Chr4:18083620-18084138 REVERSE LENGTH=172 | 201606	49776940	33624600	10057940	5931861	-0.300996
	AT1G18750	AGAMOUS-like 65 | Chr1:6467266-6469640 FORWARD LENGTH=389 | 201606	0	0	1330450	10176580	-0.301309
	AT4G21100	damaged DNA binding protein 1B | Chr4:11258916-11265309 REVERSE LENGTH=1088 | 201606	9795753	6168902	1130379	88241.9	-0.301457
	AT1G63060	ribosome biogenesis NEP1-like protein | Chr1:23384105-23384887 FORWARD LENGTH=148 | 201606	1832966	3324360	11405260	94800150	-0.301706
	AT1G18080	Transducin/WD40 repeat-like superfamily protein | Chr1:6222325-6223901 FORWARD LENGTH=327 | 201606	341323300	204907900	77727460	9476581	-0.301742
	AT4G30440	UDP-D-glucuronate 4-epimerase 1 | Chr4:14881976-14883265 REVERSE LENGTH=429 | 201606	696679	1878540	19839390	166824000	-0.302679
	AT3G01390	vacuolar membrane ATPase 10 | Chr3:150265-150922 REVERSE LENGTH=110 | 201606	2379292	2146106	342848	1128342	-0.302798
	AT1G54270	eif4a-2 | Chr1:20260495-20262018 FORWARD LENGTH=412 | 201606	228191900	154129700	60387790	35275020	-0.303201
	AT5G53140	Protein phosphatase 2C family protein | Chr5:21549228-21552132 FORWARD LENGTH=420 | 201606	31008060	21051620	1930239	1878449	-0.304099
	AT2G44525	NADH dehydrogenase ubiquinone 1 alpha subcomplex assembly factor-like protein (DUF498/DUF598) | Chr2:18382130-18383320 FORWARD LENGTH=170 | 201606	5445547	3840083	1762639	1246945	-0.304144
	AT1G54280	ATPase E1-E2 type family protein / haloacid dehalogenase-like hydrolase family protein | Chr1:20262766-20267293 REVERSE LENGTH=1240 | 201606	3546574	6130126	22400020	193011600	-0.304357
	AT4G15650	kinase-like protein | Chr4:8922632-8923815 FORWARD LENGTH=261 | 201606	11444650	11916180	13864990	37783360	-0.304464
	AT4G04640	ATPase%2C F1 complex%2C gamma subunit protein | Chr4:2350761-2351882 REVERSE LENGTH=373 | 201606	8732235	6290533	1561858	1576654	-0.304595
	AT1G79230	mercaptopyruvate sulfurtransferase 1 | Chr1:29800824-29803679 FORWARD LENGTH=379 | 201606	57565950	37475230	6087482	2345088	-0.304631
	AT4G32920	glycine-rich protein | Chr4:15888153-15896006 REVERSE LENGTH=1432 | 201606	1008057	689507	3173439	14705360	-0.30482
	AT1G49540	elongator protein 2 | Chr1:18333767-18337382 REVERSE LENGTH=838 | 201606	3396220	2293899	3091485	1996764	-0.305023
	AT4G09720	RAB GTPase homolog G3A | Chr4:6133101-6134959 FORWARD LENGTH=206 | 201606	28888300	39220100	51248710	365098000	-0.305435
	AT3G63520	carotenoid cleavage dioxygenase 1 | Chr3:23452940-23455896 FORWARD LENGTH=538 | 201606	3972556	4174533	15512350	104293900	-0.305769
	AT4G24280	chloroplast heat shock protein 70-1 | Chr4:12590094-12593437 FORWARD LENGTH=718 | 201606	7421130	4941639	936160	555539	-0.305795
	AT4G31350	Core-2/I-branching beta-1%2C6-N-acetylglucosaminyltransferase family protein | Chr4:15213133-15215651 FORWARD LENGTH=376 | 201606	527072	965010	4429334	39855970	-0.305946
	AT4G04910	AAA-type ATPase family protein | Chr4:2489696-2495666 REVERSE LENGTH=742 | 201606	73033410	79152160	119123700	551508700	-0.305973
	AT5G28050	Cytidine/deoxycytidylate deaminase family protein | Chr5:10044209-10045755 REVERSE LENGTH=185 | 201606	31354110	22011180	4855298	4503614	-0.30617
	AT3G62360	Carbohydrate-binding-like fold | Chr3:23073020-23080455 REVERSE LENGTH=1227 | 201606	13381750	8861425	33576160	127111000	-0.306925
	AT3G46750	low-temperature-induced protein | Chr3:17219944-17221461 FORWARD LENGTH=388 | 201606	180522700	138693300	41463890	51043010	-0.307118
	AT5G08300	Succinyl-CoA ligase%2C alpha subunit | Chr5:2667579-2669672 FORWARD LENGTH=347 | 201606	134388400	86165660	12484010	3338020	-0.307455
	AT3G49720	transmembrane protein | Chr3:18440192-18441655 REVERSE LENGTH=261 | 201606	290362	951206	5273429	54307520	-0.307719
	AT1G09850	xylem bark cysteine peptidase 3 | Chr1:3201848-3203875 FORWARD LENGTH=437 | 201606	2839144	2966955	4246315	17207780	-0.307724
	AT4G19120	S-adenosyl-L-methionine-dependent methyltransferases superfamily protein | Chr4:10460665-10463034 REVERSE LENGTH=600 | 201606	10634860	19719140	50941900	516700300	-0.308649
	AT1G71680	Transmembrane amino acid transporter family protein | Chr1:26944671-26946731 FORWARD LENGTH=448 | 201606	2863249	11725270	30322250	391543600	-0.308805
	AT4G17770	trehalose phosphatase/synthase 5 | Chr4:9877055-9880084 FORWARD LENGTH=862 | 201606	31502910	20471070	5037363	2328399	-0.309359
	AT5G06140	sorting nexin 1 | Chr5:1856212-1858752 REVERSE LENGTH=402 | 201606	25208860	26313570	23068100	30261420	-0.309486
	AT3G46520	actin-12 | Chr3:17128567-17129981 FORWARD LENGTH=377 | 201606	8554126	3609670	6122263	1366872	-0.309789
	AT4G33230	Plant invertase/pectin methylesterase inhibitor superfamily | Chr4:16026591-16028754 REVERSE LENGTH=609 | 201606	3082344	2148049	7093718	26857570	-0.310005
	AT1G77980	AGAMOUS-like 66 | Chr1:29315212-29317067 REVERSE LENGTH=332 | 201606	1543246	2314789	2910310	27326770	-0.310412
	AT5G14590	Isocitrate/isopropylmalate dehydrogenase family protein | Chr5:4703533-4706627 REVERSE LENGTH=485 | 201606	112157100	71429720	7840054	1473758	-0.310763
	AT3G58840	Tropomyosin-like protein | Chr3:21757499-21758455 REVERSE LENGTH=318 | 201606	4009131	4037371	5506574	18872250	-0.310869
	AT2G17700	ACT-like protein tyrosine kinase family protein | Chr2:7685778-7689278 REVERSE LENGTH=546 | 201606	24755900	16508480	8768147	4958711	-0.310914
[truncated: 1,048 more rows]

## Sheet: Table S4.
									PANTHER GO-Slim Biological Process
								Analysis Type:	PANTHER Overrepresentation Test (Released 20210224)
								Annotation Version and Release Date:	PANTHER version 16.0 Released 2020-12-01
								Analyzed List:	sucroseLC-MS_pearsonVPS13a1-0.8.txt (Arabidopsis thaliana)
								Reference List:	Arabidopsis thaliana (all genes in database)
								Test Type:	FISHER
								Correction:	BONFERRONI
								Bonferroni count:	1053
	Table S4. Result of PANTHER GO-Slim Biological Process analysis of proteins with high (>0.8) Pearson correlation coefficient with Arabidopsis thaliana VPS13a.
	GO biological process complete								A.th - Ref	Pearson>0.8	expected	Fold Enrichment	+/-	P value
	vesicle transport along actin filament								18	7	0.24	29.34	+	6.94e-05
		vesicle cytoskeletal trafficking							19	7	0.25	27.8	+	9.39e-05
			cytoskeleton-dependent intracellular transport						33	7	0.44	16	+	0.00227
						cellular localization			975	32	12.92	2.48	+	0.0155
							cellular process		12044	274	159.64	1.72	+	3.56e-30
			establishment of vesicle localization						31	9	0.41	21.9	+	5.56e-06
				vesicle localization					31	9	0.41	21.9	+	5.56e-06
					organelle localization				155	13	2.05	6.33	+	0.00104
				establishment of organelle localization					94	11	1.25	8.83	+	0.000392
		actin filament-based transport							22	7	0.29	24.01	+	0.000215
		actin filament-based movement							23	7	0.3	22.96	+	0.000278
			movement of cell or subcellular component						89	11	1.18	9.32	+	0.000236
	ribosomal large subunit assembly								28	8	0.37	21.56	+	4.99e-05
		ribonucleoprotein complex assembly							145	21	1.92	10.93	+	1.77e-11
			ribonucleoprotein complex biogenesis						428	40	5.67	7.05	+	1.52e-17
				cellular component biogenesis					1334	55	17.68	3.11	+	6.31e-10
					cellular component organization or biogenesis				2860	95	37.91	2.51	+	1.49e-13
			ribonucleoprotein complex subunit organization						148	21	1.96	10.71	+	2.55e-11
				protein-containing complex subunit organization					605	33	8.02	4.12	+	6.96e-08
					cellular component organization				2445	79	32.41	2.44	+	6.15e-10
			cellular protein-containing complex assembly						465	28	6.16	4.54	+	2.89e-07
				protein-containing complex assembly					533	29	7.06	4.1	+	1.25e-06
					cellular component assembly				841	35	11.15	3.14	+	1.65e-05
		ribosome assembly							72	15	0.95	15.72	+	1.35e-09
			ribosome biogenesis						351	34	4.65	7.31	+	5.59e-15
			non-membrane-bounded organelle assembly						149	20	1.97	10.13	+	2.87e-10
				organelle assembly					177	23	2.35	9.8	+	7.32e-12
					organelle organization				1696	57	22.48	2.54	+	6.75e-07
		ribosomal large subunit biogenesis							94	16	1.25	12.84	+	3.46e-09
	Golgi to plasma membrane transport								18	5	0.24	20.96	+	0.0295
	fatty acid beta-oxidation								37	10	0.49	20.39	+	1.25e-06
		fatty acid catabolic process							44	11	0.58	18.86	+	3.38e-07
			cellular lipid catabolic process						105	11	1.39	7.9	+	0.00109
						primary metabolic process			7253	198	96.14	2.06	+	1.36e-25
							metabolic process		8478	218	112.37	1.94	+	3.49e-26
						organic substance metabolic process			7889	207	104.57	1.98	+	5.69e-25
					cellular metabolic process				7691	201	101.94	1.97	+	1.45e-23
				lipid catabolic process					114	11	1.51	7.28	+	0.00231
			monocarboxylic acid catabolic process						61	11	0.81	13.6	+	6.99e-06
				carboxylic acid catabolic process					154	13	2.04	6.37	+	0.000969
					organic acid catabolic process				163	13	2.16	6.02	+	0.00177
						organic acid metabolic process			1009	34	13.37	2.54	+	0.00326
							small molecule metabolic process		1516	43	20.09	2.14	+	0.0135
						small molecule catabolic process			239	14	3.17	4.42	+	0.0201
					carboxylic acid metabolic process				874	31	11.58	2.68	+	0.00357
						oxoacid metabolic process			976	34	12.94	2.63	+	0.00158
			fatty acid metabolic process						211	15	2.8	5.36	+	0.00097
		fatty acid oxidation							41	10	0.54	18.4	+	2.94e-06
			lipid oxidation						51	10	0.68	14.79	+	1.85e-05
				lipid modification					89	12	1.18	10.17	+	2.51e-05
	ribosomal small subunit assembly								35	7	0.46	15.09	+	0.00322
		ribosomal small subunit biogenesis							88	12	1.17	10.29	+	2.24e-05
	cytoplasmic translation								79	13	1.05	12.42	+	6.68e-07
		translation							518	94	6.87	13.69	+	1.61e-69
			peptide biosynthetic process						523	94	6.93	13.56	+	3.52e-69
				peptide metabolic process					628	95	8.32	11.41	+	7.68e-64
					organonitrogen compound metabolic process				4632	141	61.4	2.3	+	2.53e-19
						nitrogen compound metabolic process			6198	169	82.15	2.06	+	1.02e-19
					cellular amide metabolic process				736	101	9.76	10.35	+	1.2e-64
						cellular nitrogen compound metabolic process			2916	139	38.65	3.6	+	6.08e-39
				amide biosynthetic process					581	97	7.7	12.6	+	6.17e-69
					cellular nitrogen compound biosynthetic process				1224	99	16.22	6.1	+	8.96e-44
						cellular biosynthetic process			2589	117	34.32	3.41	+	3.1e-29
							biosynthetic process		2819	119	37.36	3.18	+	3.32e-27
					organonitrogen compound biosynthetic process				1352	101	17.92	5.64	+	6.88e-42
						organic substance biosynthetic process			2681	114	35.54	3.21	+	5.02e-26
			gene expression						1633	123	21.64	5.68	+	3.26e-53
				macromolecule metabolic process					5517	162	73.13	2.22	+	6.59e-22
			cellular macromolecule biosynthetic process						1286	97	17.05	5.69	+	2.68e-40
				cellular macromolecule metabolic process					4434	132	58.77	2.25	+	8.64e-17
				macromolecule biosynthetic process					1342	97	17.79	5.45	+	8.24e-39
			cellular protein metabolic process						3385	121	44.87	2.7	+	1.98e-21
				protein metabolic process					3537	122	46.88	2.6	+	2.43e-20
	tRNA aminoacylation for protein translation								59	9	0.78	11.51	+	0.000725
		tRNA aminoacylation							61	9	0.81	11.13	+	0.000936
				ncRNA metabolic process					459	28	6.08	4.6	+	2.18e-07
					RNA metabolic process				1321	47	17.51	2.68	+	4.68e-06
						nucleic acid metabolic process			1734	54	22.98	2.35	+	2.53e-05
							nucleobase-containing compound metabolic process		2112	63	27.99	2.25	+	7.26e-06
								organic cyclic compound metabolic process	2614	68	34.65	1.96	+	0.000381
								heterocycle metabolic process	2399	67	31.8	2.11	+	2.3e-05
								cellular aromatic compound metabolic process	2533	68	33.57	2.03	+	8.82e-05
			amino acid activation						61	9	0.81	11.13	+	0.000936
	exocytosis								55	7	0.73	9.6	+	0.0469
	actin filament organization								92	9	1.22	7.38	+	0.0211
		supramolecular fiber organization							152	15	2.01	7.45	+	1.75e-05
			cytoskeleton organization						281	19	3.72	5.1	+	5.6e-05
	developmental cell growth								196	16	2.6	6.16	+	6.61e-05
		cell development							326	17	4.32	3.93	+	0.00943
					developmental process				3037	71	40.25	1.76	+	0.00901
			anatomical structure development						2895	68	38.37	1.77	+	0.0129
		developmental growth							385	23	5.1	4.51	+	1.63e-05
			growth						444	23	5.89	3.91	+	0.000196
		cell growth							386	22	5.12	4.3	+	7.78e-05
	cell tip growth								159	12	2.11	5.69	+	0.00818
		unidimensional cell growth							287	18	3.8	4.73	+	0.000384
			developmental growth involved in morphogenesis						334	22	4.43	4.97	+	6.59e-06
			cell morphogenesis						372	19	4.93	3.85	+	0.00335
	mRNA splicing, via spliceosome								212	16	2.81	5.69	+	0.000183
		mRNA processing							299	16	3.96	4.04	+	0.0134
			RNA processing						807	36	10.7	3.37	+	1.69e-06
		RNA splicing, via transesterification reactions with bulged adenosine as nucleophile							238	16	3.15	5.07	+	0.000801
			RNA splicing, via transesterification reactions						238	16	3.15	5.07	+	0.000801
				RNA splicing					293	17	3.88	4.38	+	0.00239
	rRNA processing								256	17	3.39	5.01	+	0.0004
		ncRNA processing							382	19	5.06	3.75	+	0.00487
		rRNA metabolic process							268	17	3.55	4.79	+	0.000738
	reproductive process								1754	47	23.25	2.02	+	0.0214
		reproduction							1764	47	23.38	2.01	+	0.023
	Unclassified								6250	47	82.84	0.57	-	0

## Sheet: Table S5.
	Table S5. List of proteins uniquely found in Arabidopsis thaliana VPS13a:Venus Co-IP sample and their Pearson correlation coefficients with AtVPS13a:Venus in sucrose gradient fractions proteomics.
	AGI	Annotation	Co-IP_WT	Co-IP_AtVPS13a:Venus	Pearson's coeff. Table s1
	AT4G34940	armadillo repeat only 1 | Chr4:16639760-16641754 FORWARD LENGTH=664 | 201606	0	8093.41	0.976673
	AT3G16780	Ribosomal protein L19e family protein | Chr3:5708982-5710249 FORWARD LENGTH=209 | 201606	0	62819.2	0.974992
	AT2G25110	stromal cell-derived factor 2-like protein precursor | Chr2:10684428-10685838 FORWARD LENGTH=218 | 201606	0	18561.6	0.973892
	AT3G55430	O-Glycosyl hydrolases family 17 protein | Chr3:20549806-20552004 REVERSE LENGTH=449 | 201606	0	18177.2	0.949949
	AT3G13580	Ribosomal protein L30/L7 family protein | Chr3:4433809-4435109 FORWARD LENGTH=244 | 201606	0	20343	0.93111
	AT2G27530	Ribosomal protein L1p/L10e family | Chr2:11763443-11764570 REVERSE LENGTH=216 | 201606	0	115903	0.913393
	AT1G08360	Ribosomal protein L1p/L10e family | Chr1:2636231-2637694 FORWARD LENGTH=216 | 201606	0	86446.2	0.892082
	AT4G31230	kinase with adenine nucleotide alpha hydrolases-like domain-containing protein | Chr4:15173071-15176109 REVERSE LENGTH=764 | 201606	0	63130	0.881079
	AT3G10380	subunit of exocyst complex 8 | Chr3:3219922-3228356 REVERSE LENGTH=1053 | 201606	0	48419.2	0.861516
	AT1G10590	Nucleic acid-binding%2C OB-fold-like protein | Chr1:3502324-3502991 REVERSE LENGTH=139 | 201606	0	19983.9	0.858491
	AT1G21170	Exocyst complex component SEC5 | Chr1:7413050-7419411 FORWARD LENGTH=1090 | 201606	0	16536.5	0.825903
	AT5G22060	DNAJ homologue 2 | Chr5:7303798-7305668 REVERSE LENGTH=419 | 201606	0	28746.2	0.811309
	AT5G20010	RAS-related nuclear protein-1 | Chr5:6760364-6761747 FORWARD LENGTH=221 | 201606	0	46888.5	0.811072
	AT1G73860	P-loop containing nucleoside triphosphate hydrolases superfamily protein | Chr1:27771188-27775977 REVERSE LENGTH=1025 | 201606	0	16768.8	0.778501
	AT5G25780	eukaryotic translation initiation factor 3B-2 | Chr5:8973420-8976758 REVERSE LENGTH=714 | 201606	0	11006.8	0.771461
	AT5G13150	exocyst subunit exo70 family protein C1 | Chr5:4172969-4174930 REVERSE LENGTH=653 | 201606	0	48204	0.764309
	AT1G27090	glycine-rich protein | Chr1:9404041-9406098 REVERSE LENGTH=420 | 201606	0	10854.3	0.763094
	AT1G64790	ILITYHIA | Chr1:24065232-24081908 REVERSE LENGTH=2610 | 201606	0	38453.9	0.714594
	AT4G00100	ribosomal protein S13A | Chr4:37172-38123 FORWARD LENGTH=151 | 201606	0	47914.1	0.664295
	AT3G23390	Zinc-binding ribosomal protein family protein | Chr3:8375427-8376224 FORWARD LENGTH=105 | 201606	0	12442.1	0.453951
	AT3G44110	DNAJ homologue 3 | Chr3:15869115-15871059 REVERSE LENGTH=420 | 201606	0	37863.5	0.447425
	AT3G07810	RNA-binding (RRM/RBD/RNP motifs) family protein | Chr3:2492875-2495052 FORWARD LENGTH=494 | 201606	0	55534.1	0.443225
	AT3G11830	TCP-1/cpn60 chaperonin family protein | Chr3:3732734-3736156 FORWARD LENGTH=557 | 201606	0	23733.9	0.347715
	AT3G60240	eukaryotic translation initiation factor 4G | Chr3:22261842-22268295 FORWARD LENGTH=1723 | 201606	0	12585	0.332659
	AT1G65220	ARM repeat superfamily protein | Chr1:24226204-24228799 FORWARD LENGTH=411 | 201606	0	27796.5	0.295411
	AT4G11220	VIRB2-interacting protein 2 | Chr4:6838176-6839578 REVERSE LENGTH=271 | 201606	0	27801.8	0.268427
	AT1G15930	Ribosomal protein L7Ae/L30e/S12e/Gadd45 family protein | Chr1:5471702-5472741 FORWARD LENGTH=144 | 201606	0	32913.7	0.219763
	AT2G35210	root and pollen arfgap | Chr2:14836206-14837946 FORWARD LENGTH=395 | 201606	0	53384.1	0.204727
	AT1G18150	Protein kinase superfamily protein | Chr1:6244641-6247582 REVERSE LENGTH=589 | 201606	0	91016.1	0.157257
	AT5G23540	Mov34/MPN/PAD-1 family protein | Chr5:7937772-7939339 FORWARD LENGTH=308 | 201606	0	51789.9	0.140888
	AT3G02480	Late embryogenesis abundant protein (LEA) family protein | Chr3:512384-512857 FORWARD LENGTH=68 | 201606	0	17066.2	0.0865987
	AT4G24820	26S proteasome regulatory subunit Rpn7 | Chr4:12790471-12792599 REVERSE LENGTH=387 | 201606	0	20601.3	0.0531424
	AT4G15802	heat shock factor binding protein | Chr4:8986864-8988339 REVERSE LENGTH=86 | 201606	0	23397.3	-0.0447111
	AT4G04950	thioredoxin family protein | Chr4:2517882-2519924 REVERSE LENGTH=488 | 201606	0	14834.2	-0.0828091
	ATCG00280	photosystem II reaction center protein C | ChrC:33720-35141 FORWARD LENGTH=473 | 201606	0	10779.7	-0.102066
	AT1G07670	endomembrane-type CA-ATPase 4 | Chr1:2370305-2374196 REVERSE LENGTH=1061 | 201606	0	25670.5	-0.124834
	AT2G28000	chaperonin-60alpha | Chr2:11926603-11929184 FORWARD LENGTH=586 | 201606	0	15610.1	-0.132842
	AT4G34110	poly(A) binding protein 2 | Chr4:16336732-16339892 FORWARD LENGTH=629 | 201606	0	33921.6	-0.134931
	AT3G22110	20S proteasome alpha subunit C1 | Chr3:7792819-7793571 REVERSE LENGTH=250 | 201606	0	26020.4	-0.156703
	AT3G51070	S-adenosyl-L-methionine-dependent methyltransferases superfamily protein | Chr3:18969068-18972291 FORWARD LENGTH=895 | 201606	0	19937.8	-0.157532
	AT1G53310	phosphoenolpyruvate carboxylase 1 | Chr1:19884261-19888070 REVERSE LENGTH=967 | 201606	0	16091.9	-0.16202
	ATCG00020	photosystem II reaction center protein A | ChrC:383-1444 REVERSE LENGTH=353 | 201606	0	62181.2	-0.174424
	AT5G04430	binding to TOMV RNA 1L (long form) | Chr5:1250602-1253523 REVERSE LENGTH=313 | 201606	0	54505	-0.182742
	AT4G37640	calcium ATPase 2 | Chr4:17683225-17686808 REVERSE LENGTH=1014 | 201606	0	21486.2	-0.184116
	AT3G27240	Cytochrome C1 family | Chr3:10056144-10058370 REVERSE LENGTH=307 | 201606	0	12849.5	-0.218972
	AT1G12310	Calcium-binding EF-hand family protein | Chr1:4187500-4187946 REVERSE LENGTH=148 | 201606	0	59406.4	-0.219846
	AT3G51470	Protein phosphatase 2C family protein | Chr3:19097924-19099244 REVERSE LENGTH=361 | 201606	0	38645.5	-0.234845
	AT1G24620	EF hand calcium-binding protein family | Chr1:8723893-8724453 REVERSE LENGTH=186 | 201606	0	12661.2	-0.272308
	AT3G12160	RAB GTPase homolog A4D | Chr3:3879495-3880437 REVERSE LENGTH=222 | 201606	0	35242	-0.300791
	AT3G49720	transmembrane protein | Chr3:18440192-18441655 REVERSE LENGTH=261 | 201606	0	11589.5	-0.307719
	AT1G30050	tropomyosin | Chr1:10543177-10544418 FORWARD LENGTH=389 | 201606	0	19898.1	-0.311239
	ATMG00510	NADH dehydrogenase subunit 7 | ChrM:132071-138153 FORWARD LENGTH=394 | 201606	0	18750.9	-0.320724
	AT2G44060	Late embryogenesis abundant protein%2C group 2 | Chr2:18226922-18227988 FORWARD LENGTH=325 | 201606	0	55564.9	-0.339699
	AT5G37510	NADH-ubiquinone dehydrogenase | Chr5:14897490-14900352 FORWARD LENGTH=745 | 201606	0	37030.6	-0.343915
	AT4G02930	GTP binding Elongation factor Tu family protein | Chr4:1295751-1298354 REVERSE LENGTH=454 | 201606	0	43838.4	-0.346748
	AT3G15260	Protein phosphatase 2C family protein | Chr3:5138842-5140242 FORWARD LENGTH=289 | 201606	0	10713.3	-0.367826
	AT2G22560	Kinase interacting (KIP1-like) family protein | Chr2:9585892-9588838 FORWARD LENGTH=947 | 201606	0	25907.6	-0.368499
	AT5G13450	delta subunit of Mt ATP synthase | Chr5:4310558-4311941 REVERSE LENGTH=238 | 201606	0	46000.6	-0.380015
	AT5G41950	Tetratricopeptide repeat (TPR)-like superfamily protein | Chr5:16785825-16789360 FORWARD LENGTH=565 | 201606	0	15599.8	-0.381591
	AT5G13420	Aldolase-type TIM barrel family protein | Chr5:4302080-4304212 REVERSE LENGTH=438 | 201606	0	17042.6	-0.401454
	AT1G26320	Zinc-binding dehydrogenase family protein | Chr1:9105240-9107029 FORWARD LENGTH=351 | 201606	0	15052.8	-0.407112
	AT1G65930	cytosolic NADP+-dependent isocitrate dehydrogenase | Chr1:24539088-24541861 FORWARD LENGTH=410 | 201606	0	63598.7	-0.409272
	AT1G35160	GF14 protein phi chain | Chr1:12867264-12868514 FORWARD LENGTH=267 | 201606	0	120071	-0.417658
	AT1G72880	Survival protein SurE-like phosphatase/nucleotidase | Chr1:27423678-27425928 REVERSE LENGTH=385 | 201606	0	46603.8	-0.428391
	AT5G65020	annexin 2 | Chr5:25973915-25975554 FORWARD LENGTH=317 | 201606	0	15847.5	-0.434698
	AT2G42230	C-CAP/cofactor C-like domain-containing protein | Chr2:17594579-17596563 REVERSE LENGTH=419 | 201606	0	19625.6	-0.45538
	AT1G22730	MA3 domain-containing protein | Chr1:8046511-8048769 FORWARD LENGTH=693 | 201606	0	19489	-0.45584
	AT5G01410	Aldolase-type TIM barrel family protein | Chr5:172576-173505 REVERSE LENGTH=309 | 201606	0	83472.9	-0.465621
	AT1G75780	tubulin beta-1 chain | Chr1:28451378-28453602 REVERSE LENGTH=447 | 201606	0	56087	-0.475508
	AT2G21390	Coatomer%2C alpha subunit | Chr2:9152428-9156577 FORWARD LENGTH=1218 | 201606	0	32886.8	-0.483183
	AT5G15070	Phosphoglycerate mutase-like family protein | Chr5:4876898-4885615 FORWARD LENGTH=1049 | 201606	0	13160.9	-0.491452
	AT3G27530	golgin Putative 6 | Chr3:10193778-10199659 REVERSE LENGTH=914 | 201606	0	82731.5	-0.492865
	AT3G47520	malate dehydrogenase | Chr3:17513657-17514868 FORWARD LENGTH=403 | 201606	0	8927.11	-0.512806
	AT1G43710	Pyridoxal phosphate (PLP)-dependent transferases superfamily protein | Chr1:16486534-16488298 REVERSE LENGTH=482 | 201606	0	55690.9	-0.617702
	ATCG00480	ATP synthase subunit beta | ChrC:52660-54156 REVERSE LENGTH=498 | 201606	0	42314.7	-0.618041
	AT5G17910	cardiomyopathy-associated protein | Chr5:5927906-5932292 FORWARD LENGTH=1342 | 201606	0	10399.4	-0.710395
	AT5G23860	tubulin beta 8 | Chr5:8042962-8044528 FORWARD LENGTH=449 | 201606	0	23670.8	#N/A
	AT1G67430	Ribosomal protein L22p/L17e family protein | Chr1:25262209-25263627 FORWARD LENGTH=175 | 201606	0	22184.1	#N/A
	AT3G46060	RAB GTPase homolog 8A | Chr3:16917908-16919740 FORWARD LENGTH=216 | 201606	0	12405.2	#N/A
	AT5G22770	alpha-adaptin | Chr5:7579844-7588026 REVERSE LENGTH=1012 | 201606	0	10640.2	#N/A
	AT4G17640	casein kinase II beta chain 2 | Chr4:9825438-9826988 FORWARD LENGTH=282 | 201606	0	61358.3	#N/A
	AT1G75920	GDSL-like Lipase/Acylhydrolase superfamily protein | Chr1:28505576-28507023 FORWARD LENGTH=343 | 201606	0	25891.4	#N/A
